# Supplementary material for: Columnar Mesomorphism in a Methylthio-Decorated Triindole for Enhanced Charge Transport
Source: ACS Appl Electron Mater. 2024 Jun 11;6(6):4709–17. doi: 10.1021/acsaelm.4c00693 (PMC11210202; doi:10.1021/acsaelm.4c00693)
Supplement: Supplementary file 2 — el4c00693_si_002.cif [file el4c00693_si_002.cif]

data_cu_eg_t3phsme_raul_0m_a
_audit_creation_date               2023-07-13
_audit_creation_method
;
Olex2 1.2
(compiled 2018.05.29 svn.r3508 for OlexSys, GUI svn.r5506)
;
_shelx_SHELXL_version_number       '2018/3'
_audit_contact_author_address      ?
_audit_contact_author_email        ?
_audit_contact_author_name         ''
_audit_contact_author_phone        ?
_publ_contact_author_id_orcid      ?
_publ_section_references
;
Bourhis, L.J., Dolomanov, O.V., Gildea, R.J., Howard, J.A.K., Puschmann, H.
 (2015). Acta Cryst. A71, 59-75.

Dolomanov, O.V., Bourhis, L.J., Gildea, R.J, Howard, J.A.K. & Puschmann, H.
 (2009), J. Appl. Cryst. 42, 339-341.

Sheldrick, G.M. (2008). Acta Cryst. A64, 112-122.
;
_chemical_name_common              ?
_chemical_name_systematic          ?
_chemical_formula_moiety          
                                   '0.5(C90.75 H90 N3 S6), 0.5(C85.75 H74.75 N3 S6)'
_chemical_formula_sum              'C88.25 H82.38 N3 S6'
_chemical_formula_weight           1377.30
_chemical_melting_point            ?
loop_
  _atom_type_symbol
  _atom_type_description
  _atom_type_scat_dispersion_real
  _atom_type_scat_dispersion_imag
  _atom_type_scat_source
 'C' 'C' 0.0181 0.0091 'International Tables Vol C Tables 4.2.6.8 and 6.1.1.4'
 'H' 'H' 0.0000 0.0000 'International Tables Vol C Tables 4.2.6.8 and 6.1.1.4'
 'N' 'N' 0.0311 0.0180 'International Tables Vol C Tables 4.2.6.8 and 6.1.1.4'
 'S' 'S' 0.3331 0.5567 'International Tables Vol C Tables 4.2.6.8 and 6.1.1.4'

_shelx_space_group_comment
;
The symmetry employed for this shelxl refinement is uniquely defined
by the following loop, which should always be used as a source of
symmetry information in preference to the above space-group names.
They are only intended as comments.
;
_space_group_crystal_system        'triclinic'
_space_group_IT_number             2
_space_group_name_H-M_alt          'P -1'
_space_group_name_Hall             '-P 1'
loop_
  _space_group_symop_operation_xyz
 'x, y, z'
 '-x, -y, -z'

_cell_length_a                     19.5354(9)
_cell_length_b                     23.2336(11)
_cell_length_c                     24.3189(11)
_cell_angle_alpha                  67.722(3)
_cell_angle_beta                   81.921(3)
_cell_angle_gamma                  73.745(3)
_cell_volume                       9798.2(8)
_cell_formula_units_Z              4
_cell_measurement_reflns_used      9906
_cell_measurement_temperature      200.00
_cell_measurement_theta_max        46.022
_cell_measurement_theta_min        2.320
_shelx_estimated_absorpt_T_max     ?
_shelx_estimated_absorpt_T_min     ?
_exptl_absorpt_coefficient_mu      1.565
_exptl_absorpt_correction_T_max    0.7516
_exptl_absorpt_correction_T_min    0.5558
_exptl_absorpt_correction_type     multi-scan
_exptl_absorpt_process_details
;
SADABS-2016/2 (Bruker,2016/2) was used for absorption correction.
wR2(int) was 0.1030 before and 0.0674 after correction.
The Ratio of minimum to maximum transmission is 0.7395.
The \l/2 correction factor is Not present.
;
_exptl_absorpt_special_details     ?
_exptl_crystal_colour              'orangish orange'
_exptl_crystal_colour_lustre       .
_exptl_crystal_colour_modifier     orangish
_exptl_crystal_colour_primary      orange
_exptl_crystal_density_diffrn      0.934
_exptl_crystal_density_meas        ?
_exptl_crystal_density_method      ?
_exptl_crystal_description         needle
_exptl_crystal_F_000               2916
_exptl_crystal_size_max            0.4
_exptl_crystal_size_mid            0.1
_exptl_crystal_size_min            0.05
_exptl_transmission_factor_max     ?
_exptl_transmission_factor_min     ?
_diffrn_reflns_av_R_equivalents    0.1127
_diffrn_reflns_av_unetI/netI       0.1292
_diffrn_reflns_Laue_measured_fraction_full  0.915
_diffrn_reflns_Laue_measured_fraction_max  0.915
_diffrn_reflns_limit_h_max         21
_diffrn_reflns_limit_h_min         -20
_diffrn_reflns_limit_k_max         25
_diffrn_reflns_limit_k_min         -23
_diffrn_reflns_limit_l_max         25
_diffrn_reflns_limit_l_min         -25
_diffrn_reflns_number              101802
_diffrn_reflns_point_group_measured_fraction_full  0.915
_diffrn_reflns_point_group_measured_fraction_max  0.915
_diffrn_reflns_theta_full          59.054
_diffrn_reflns_theta_max           59.054
_diffrn_reflns_theta_min           2.319
_diffrn_ambient_temperature        200.0
_diffrn_detector                   'Bruker VANTEC 500 area detector'
_diffrn_detector_area_resol_mean   7.9
_diffrn_detector_type              'area detector'
_diffrn_measured_fraction_theta_full  0.915
_diffrn_measured_fraction_theta_max  0.915
_diffrn_measurement_device         'four-circle diffractometer'
_diffrn_measurement_device_type    'Bruker X8 ICMM microsource'
_diffrn_measurement_method         '\w and \f scans'
_diffrn_radiation_monochromator    'mirror optics'
_diffrn_radiation_probe            x-ray
_diffrn_radiation_type             CuK\a
_diffrn_radiation_wavelength       1.54178
_diffrn_source                     'microfocus sealed X-ray tube'
_diffrn_source_type                'Incoatec I\ms'
_diffrn_special_details           
 'high disorder of the alipohatic chains, No difraction at high angles'
_reflns_Friedel_coverage           0.000
_reflns_Friedel_fraction_full      .
_reflns_Friedel_fraction_max       .
_reflns_number_gt                  10648
_reflns_number_total               25871
_reflns_special_details
;
 Reflections were merged by SHELXL according to the crystal
 class for the calculation of statistics and refinement.
 
 Structure factors included contributions from the .fab file.
 
 _reflns_Friedel_fraction is defined as the number of unique
 Friedel pairs measured divided by the number that would be
 possible theoretically, ignoring centric projections and
 systematic absences.
;
_reflns_threshold_expression       'I > 2\s(I)'
_computing_cell_refinement         'SAINT V8.40B (?, 2016)'
_computing_data_collection         ?
_computing_data_reduction          'SAINT V8.40B (?, 2016)'
_computing_molecular_graphics      'Olex2 (Dolomanov et al., 2009)'
_computing_publication_material    'Olex2 (Dolomanov et al., 2009)'
_computing_structure_refinement    'XL (Sheldrick, 2008)'
_computing_structure_solution      'olex2.solve (Bourhis et al., 2015)'
_refine_diff_density_max           0.726
_refine_diff_density_min           -0.749
_refine_diff_density_rms           0.163
_refine_ls_extinction_coef         0.00140(16)
_refine_ls_extinction_expression  
 'Fc^*^=kFc[1+0.001xFc^2^\l^3^/sin(2\q)]^-1/4^'
_refine_ls_extinction_method       'SHELXL-2018/3 (Sheldrick 2018)'
_refine_ls_goodness_of_fit_ref     1.242
_refine_ls_hydrogen_treatment      constr
_refine_ls_matrix_type             full
_refine_ls_number_parameters       1751
_refine_ls_number_reflns           25871
_refine_ls_number_restraints       15
_refine_ls_R_factor_all            0.2456
_refine_ls_R_factor_gt             0.1412
_refine_ls_restrained_S_all        1.259
_refine_ls_shift/su_max            0.002
_refine_ls_shift/su_mean           0.000
_refine_ls_structure_factor_coef   Fsqd
_refine_ls_weighting_details      
 'w=1/[\s^2^(Fo^2^)+(0.2000P)^2^] where P=(Fo^2^+2Fc^2^)/3'
_refine_ls_weighting_scheme        calc
_refine_ls_wR_factor_gt            0.3575
_refine_ls_wR_factor_ref           0.4228
_refine_special_details            ?
_olex2_refinement_description
;
1. Fixed Uiso
 At 1.2 times of:
  All C(H) groups, All C(H,H) groups
 At 1.5 times of:
  All C(H,H,H) groups
2. Restrained distances
 S006-C04S
 1.8 with sigma of 0.02
 C23-C04R
 1.5 with sigma of 0.02
 H23C-C23
 1.5 with sigma of 0.02
 C05F-C050
 1.5 with sigma of 0.02
 C62-C83
 1.5 with sigma of 0.02
 C1-C62
 1.5 with sigma of 0.02
 C83-C42
 1.5 with sigma of 0.02
 C34-C4 = C4-C98
 1.5 with sigma of 0.02
 C14-C0AA
 1.5 with sigma of 0.02
 C0AA-C14 = C2AA-C40
 1.5 with sigma of 0.02
 C26-C92
 1.45 with sigma of 0.02
 C57-C26
 1.45 with sigma of 0.02
 C04P-S002
 1.7 with sigma of 0.02
3. Rigid body (RIGU) restrains
 C0AA, C14, C39
 with sigma for 1-2 distances of 0.004 and sigma for 1-3 distances of 0.004
 C3AA, C39, C14, C0AA
 with sigma for 1-2 distances of 0.004 and sigma for 1-3 distances of 0.004
4. Others
 Fixed Sof: C04P(0.5) H04M(0.5) H04N(0.5) H04O(0.5) C05F(0.5) C1(0.5) C14(0.5)
 C21(0.75) H21A(0.75) H21B(0.75) H21C(0.75) C23(0.5) H23A(0.5) H23B(0.5)
 H23C(0.5) C26(0.5) C62(0.5) C92(0.5) C83(0.5) C42(0.25) C0AA(0.5) C39(0.5)
 C3AA(0.5) C38(0.5) H38A(0.5) H38B(0.5) H38C(0.5)
 Fixed Uiso: C39(0.30742)
 Fixed X: C39(0.978209)
 Fixed Y: C39(0.657761)
 Fixed Z: C39(0.32957)
5.a Secondary CH2 refined with riding coordinates:
 C00L(H00D,H00E), C01B(H01A,H01B), C01D(H01I,H01J), C01R(H01L,H01M), C01V(H01C,
 H01D), C01Y(H01E,H01G), C026(H02A,H02B), C02H(H02D,H02E), C2(H2A,H2B),
 C02P(H02G,H02H), C02S(H02R,H02S), C02X(H02J,H02K), C02Y(H02W,H02X), C03D(H03B,
 H03C), C03E(H03J,H03L), C03G(H03M,H03N), C03L(H03S,H03T), C03S(H03D,H03E),
 C03Y(H03G,H03H), C042(H04Y,H), C047(H04A,H04B), C048(H04Z,HA), C04D(H1AA,HB),
 C04H(H04F,H04G), C04K(H04H,H04J), C04M(H04K,H04L), C4(H4A,H4B), C04R(H4AA,HE),
 C04U(H04S,H04T), C04Y(H04U,H04V), C04Z(H04W,H04X), C055(H05D,H05E), C34(H34A,
 H34B)
5.b Me refined with riding coordinates:
 C04P(H04M,H04N,H04O), C04S(H04P,H04Q,H04R), C04X(H5AA,HF,HG), C052(H05A,H05B,
 H05C), C054(H05F,H05G,H05H), C21(H21A,H21B,H21C), C23(H23A,H23B,H23C), C5(H5A,
 H5B,H5C), C98(H98A,H98B,H98C), C38(H38A,H38B,H38C)
5.c Aromatic/amide H refined with riding coordinates:
 C00W(H00W), C00X(H00X), C00Z(H00Z), C010(H010), C012(H012), C015(H015),
 C018(H018), C019(H019), C01A(H01H), C01E(H01K), C01F(H01F), C01N(H01N),
 C01T(H01T), C01W(H01W), C020(H020), C02A(H02C), C02B(H02L), C02C(H02N),
 C02F(H02F), C02G(H02O), C02I(H02I), C02L(H02P), C02M(H02M), C02Q(H02Q),
 C02T(H02T), C02U(H02U), C02V(H02V), C02Z(H02Z), C030(H030), C031(H031),
 C033(H033), C035(H035), C036(H036), C038(H038), C039(H039), C03A(H03A),
 C03B(H03I), C03F(H03F), C03H(H03P), C03K(H03K), C03N(H03U), C03O(H03O),
 C03P(H03X), C03Q(H03Q), C03R(H03R), C03U(H03Y), C03V(H03V), C03W(H03W),
 C03X(H03Z), C03Z(H03), C040(H040), C041(H041), C044(H044), C045(H045),
 C046(H046), C04A(H04), C04C(H0AA), C04G(H2AA), C04I(H04I)
5.d Idealised Me refined as rotating group:
 C00C(H00A,H00B,H00C), C04E(H04C,H04D,H04E), C04Q(H3AA,HC,HD), C8(H8A,H8B,H8C),
  C6(H6A,H6B,H6C)
;
_atom_sites_solution_hydrogens     geom
_atom_sites_solution_primary       iterative
_atom_sites_solution_secondary     ?
loop_
  _atom_site_label
  _atom_site_type_symbol
  _atom_site_fract_x
  _atom_site_fract_y
  _atom_site_fract_z
  _atom_site_U_iso_or_equiv
  _atom_site_adp_type
  _atom_site_occupancy
  _atom_site_site_symmetry_order
  _atom_site_calc_flag
  _atom_site_refinement_flags_posn
  _atom_site_refinement_flags_adp
  _atom_site_refinement_flags_occupancy
  _atom_site_disorder_assembly
  _atom_site_disorder_group
 S001 S 0.15427(14) 0.92448(13) 0.57267(13) 0.1130(10) Uani 1 1 d . . . . .
 S002 S 0.99914(16) 0.05962(16) 0.5821(2) 0.1478(14) Uani 1 1 d D . . . .
 S003 S 0.5456(2) 0.54132(15) 0.92557(12) 0.1557(14) Uani 1 1 d . . . . .
 S004 S 0.81577(17) 0.49880(13) 0.63342(19) 0.1561(15) Uani 1 1 d . . . . .
 S005 S 0.8249(2) 0.1508(2) 0.87349(13) 0.1614(15) Uani 1 1 d . . . . .
 S006 S 0.3197(2) 0.66488(19) 0.90531(15) 0.1784(17) Uani 1 1 d D . . . .
 S007 S 0.4122(2) 0.87116(17) 0.01521(14) 0.1675(16) Uani 1 1 d . . . . .
 S008 S 0.4490(3) 1.27612(17) 0.02495(14) 0.195(2) Uani 1 1 d . . . . .
 S009 S 0.0384(2) 1.1149(3) 0.78554(19) 0.1783(17) Uani 1 1 d . . . . .
 S00A S 0.7847(3) 0.9529(2) 0.05538(15) 0.201(2) Uani 1 1 d . . . . .
 S00B S 0.7418(3) 0.5558(2) 0.05213(18) 0.205(2) Uani 1 1 d . . . . .
 C00C C 0.8283(16) 0.523(2) 0.0639(13) 0.44(2) Uani 1 1 d . . . . .
 H00A H 0.850669 0.507764 0.031358 0.663 Uiso 1 1 calc GR . . . .
 H00B H 0.834148 0.486158 0.101619 0.663 Uiso 1 1 calc GR . . . .
 H00C H 0.851147 0.554534 0.065482 0.663 Uiso 1 1 calc GR . . . .
 S00C S -0.0116(3) 1.4113(2) 0.4717(3) 0.242(3) Uani 1 1 d . . . . .
 N00D N 0.5525(3) 0.9060(3) 0.4193(3) 0.0613(16) Uani 1 1 d . . . . .
 N00E N 0.4860(3) 0.6471(3) 0.4163(3) 0.0710(18) Uani 1 1 d . . . . .
 N00F N 0.4252(3) 0.9049(3) 0.6035(3) 0.0599(16) Uani 1 1 d . . . . .
 N00G N 0.6718(3) 0.4527(3) 0.4582(3) 0.0694(18) Uani 1 1 d . . . . .
 N00H N 0.3568(3) 1.0846(3) 0.4239(3) 0.0691(18) Uani 1 1 d . . . . .
 N00I N 0.5396(3) 0.5116(3) 0.6182(3) 0.0681(17) Uani 1 1 d . . . . .
 C00J C 0.4692(4) 0.6074(3) 0.5644(4) 0.065(2) Uani 1 1 d . . . . .
 C00K C 0.7003(4) 0.4050(4) 0.5097(4) 0.066(2) Uani 1 1 d . . . . .
 C00L C 0.6130(4) 0.8516(3) 0.4358(3) 0.064(2) Uani 1 1 d . . . . .
 H00D H 0.621459 0.839048 0.478449 0.077 Uiso 1 1 calc R . . . .
 H00E H 0.655827 0.864136 0.412681 0.077 Uiso 1 1 calc R . . . .
 C00M C 0.5133(4) 0.6447(4) 0.3619(4) 0.071(2) Uani 1 1 d . . . . .
 C00N C 0.4751(4) 0.8460(4) 0.6168(3) 0.059(2) Uani 1 1 d . . . . .
 C00O C 0.5712(4) 0.5912(4) 0.3694(4) 0.068(2) Uani 1 1 d . . . . .
 C00P C 0.5104(4) 0.8406(3) 0.5651(3) 0.061(2) Uani 1 1 d . . . . .
 C00Q C 0.3256(4) 1.0462(3) 0.5220(3) 0.060(2) Uani 1 1 d . . . . .
 C00R C 0.3120(4) 1.0977(3) 0.4679(4) 0.063(2) Uani 1 1 d . . . . .
 C00S C 0.5410(4) 0.7418(3) 0.6785(3) 0.062(2) Uani 1 1 d . . . . .
 C00T C 0.4566(4) 0.9885(4) 0.4193(4) 0.062(2) Uani 1 1 d . . . . .
 C00U C 0.6146(4) 0.4799(3) 0.5354(4) 0.067(2) Uani 1 1 d . . . . .
 C00V C 0.5765(4) 0.7344(4) 0.6254(4) 0.067(2) Uani 1 1 d . . . . .
 C00W C 0.7530(4) 0.3484(3) 0.5143(4) 0.066(2) Uani 1 1 d . . . . .
 H00W H 0.772695 0.339781 0.479391 0.079 Uiso 1 1 calc R . . . .
 C00X C 0.8760(5) 0.1554(4) 0.5410(4) 0.086(3) Uani 1 1 d . . . . .
 H00X H 0.870415 0.132943 0.517072 0.104 Uiso 1 1 calc R . . . .
 C00Y C 0.7763(3) 0.3055(4) 0.5688(4) 0.060(2) Uani 1 1 d . . . . .
 C00Z C 0.5611(4) 0.7820(4) 0.5713(3) 0.071(2) Uani 1 1 d . . . . .
 H00Z H 0.585365 0.775430 0.536625 0.085 Uiso 1 1 calc R . . . .
 C010 C 0.3416(5) 0.7961(4) 0.5635(4) 0.077(2) Uani 1 1 d . . . . .
 H010 H 0.386789 0.796613 0.543207 0.092 Uiso 1 1 calc R . . . .
 C011 C 0.4847(4) 0.5641(4) 0.6205(4) 0.070(2) Uani 1 1 d . . . . .
 C012 C 0.1482(5) 1.0600(5) 0.6542(5) 0.081(3) Uani 1 1 d . . . . .
 H012 H 0.155538 1.024071 0.642436 0.098 Uiso 1 1 calc R . . . .
 C013 C 0.4867(4) 1.0015(4) 0.3587(4) 0.067(2) Uani 1 1 d . . . . .
 C014 C 0.4268(4) 0.9388(4) 0.5436(4) 0.062(2) Uani 1 1 d . . . . .
 C015 C 0.6049(4) 0.5837(4) 0.3160(4) 0.076(2) Uani 1 1 d . . . . .
 H015 H 0.644300 0.547961 0.318549 0.091 Uiso 1 1 calc R . . . .
 C016 C 0.4954(6) 0.7248(4) 0.1951(4) 0.085(3) Uani 1 1 d . . . . .
 C017 C 0.4977(4) 0.9288(4) 0.4550(4) 0.064(2) Uani 1 1 d . . . . .
 C018 C 0.5478(4) 0.6286(4) 0.7462(4) 0.078(2) Uani 1 1 d . . . . .
 H018 H 0.547278 0.617546 0.712529 0.094 Uiso 1 1 calc R . . . .
 C019 C 0.2775(4) 1.0527(4) 0.5700(4) 0.071(2) Uani 1 1 d . . . . .
 H019 H 0.282412 1.017804 0.606949 0.085 Uiso 1 1 calc R . . . .
 C01A C 0.5475(5) 0.5831(4) 0.8025(4) 0.089(3) Uani 1 1 d . . . . .
 H01H H 0.547017 0.540775 0.807002 0.107 Uiso 1 1 calc R . . . .
 C01B C 0.4193(4) 0.6950(4) 0.4207(3) 0.070(2) Uani 1 1 d . . . . .
 H01A H 0.395653 0.678374 0.460257 0.084 Uiso 1 1 calc R . . . .
 H01B H 0.386639 0.701271 0.390209 0.084 Uiso 1 1 calc R . . . .
 C01C C 0.5141(4) 0.5796(4) 0.5236(4) 0.065(2) Uani 1 1 d . . . . .
 C01D C 0.3820(4) 0.9225(4) 0.6521(3) 0.073(2) Uani 1 1 d . . . . .
 H01I H 0.366574 0.969925 0.639130 0.087 Uiso 1 1 calc R . . . .
 H01J H 0.412374 0.907000 0.686750 0.087 Uiso 1 1 calc R . . . .
 C01E C 0.4884(4) 0.7994(4) 0.6726(4) 0.073(2) Uani 1 1 d . . . . .
 H01K H 0.462384 0.806104 0.706612 0.087 Uiso 1 1 calc R . . . .
 C01F C 0.3709(4) 0.6956(5) 0.7329(4) 0.085(3) Uani 1 1 d . . . . .
 H01F H 0.380924 0.730500 0.699413 0.102 Uiso 1 1 calc R . . . .
 C01G C 0.5489(4) 0.6911(4) 0.7385(4) 0.069(2) Uani 1 1 d . . . . .
 C01H C 0.5206(5) 1.0432(4) 0.2519(4) 0.076(2) Uani 1 1 d . . . . .
 C01I C 0.5752(4) 0.5583(4) 0.4331(4) 0.070(2) Uani 1 1 d . . . . .
 C01J C 0.5465(4) 0.9481(4) 0.3626(4) 0.063(2) Uani 1 1 d . . . . .
 C01K C 0.3844(4) 0.9980(3) 0.5107(4) 0.063(2) Uani 1 1 d . . . . .
 C01L C 0.5207(5) 0.6773(4) 0.2547(4) 0.077(2) Uani 1 1 d . . . . .
 C01M C 0.4019(4) 1.0239(4) 0.4476(4) 0.069(2) Uani 1 1 d . . . . .
 C01N C 0.2899(5) 0.8535(4) 0.5541(4) 0.078(2) Uani 1 1 d . . . . .
 H01N H 0.301283 0.892929 0.529864 0.094 Uiso 1 1 calc R . . . .
 C01O C 0.6678(4) 0.4217(4) 0.5593(4) 0.065(2) Uani 1 1 d . . . . .
 C01P C 0.3290(4) 0.7389(4) 0.6015(4) 0.075(2) Uani 1 1 d . . . . .
 C01Q C 0.3859(4) 0.6773(4) 0.6112(4) 0.070(2) Uani 1 1 d . . . . .
 C01R C 0.3177(5) 0.8962(4) 0.6714(3) 0.074(2) Uani 1 1 d . . . . .
 H01L H 0.332034 0.849640 0.678341 0.089 Uiso 1 1 calc R . . . .
 H01M H 0.283554 0.917102 0.638906 0.089 Uiso 1 1 calc R . . . .
 C01S C 0.4829(4) 0.9014(3) 0.5168(4) 0.063(2) Uani 1 1 d . . . . .
 C01T C 0.8272(4) 0.2117(4) 0.5376(4) 0.079(2) Uani 1 1 d . . . . .
 H01T H 0.789776 0.227767 0.510632 0.095 Uiso 1 1 calc R . . . .
 C01U C 0.6204(4) 0.4992(4) 0.4721(4) 0.069(2) Uani 1 1 d . . . . .
 C01V C 0.3760(5) 0.8759(4) 0.3984(4) 0.099(3) Uani 1 1 d . . . . .
 H01C H 0.410982 0.888770 0.365339 0.118 Uiso 1 1 calc R . . . .
 H01D H 0.395835 0.871386 0.435494 0.118 Uiso 1 1 calc R . . . .
 C01W C 0.4179(4) 0.6657(4) 0.5619(4) 0.072(2) Uani 1 1 d . . . . .
 H01W H 0.405648 0.697789 0.524018 0.086 Uiso 1 1 calc R . . . .
 C01X C 0.5588(4) 0.5212(4) 0.5601(4) 0.071(2) Uani 1 1 d . . . . .
 C01Y C 0.6185(5) 0.4650(4) 0.7056(3) 0.078(2) Uani 1 1 d . . . . .
 H01E H 0.663306 0.465937 0.680945 0.093 Uiso 1 1 calc R . . . .
 H01G H 0.601461 0.506263 0.712318 0.093 Uiso 1 1 calc R . . . .
 C01Z C 0.5793(5) 0.9925(4) 0.2580(4) 0.083(3) Uani 1 1 d . . . . .
 C020 C 0.5908(4) 0.9428(4) 0.3151(4) 0.075(2) Uani 1 1 d . . . . .
 H020 H 0.629327 0.905850 0.320033 0.090 Uiso 1 1 calc R . . . .
 C021 C 0.7659(4) 0.2788(5) 0.6816(4) 0.075(2) Uani 1 1 d . . . . .
 C022 C 0.4018(4) 0.6295(4) 0.6685(4) 0.065(2) Uani 1 1 d . . . . .
 C023 C 0.5226(4) 0.5951(4) 0.4619(4) 0.067(2) Uani 1 1 d . . . . .
 C024 C 0.2236(4) 1.1079(4) 0.5656(4) 0.063(2) Uani 1 1 d . . . . .
 C025 C 0.5478(5) 0.5975(5) 0.8526(4) 0.097(3) Uani 1 1 d . . . . .
 C026 C 0.4324(4) 0.7589(4) 0.4124(4) 0.072(2) Uani 1 1 d . . . . .
 H02A H 0.456198 0.754435 0.447635 0.086 Uiso 1 1 calc R . . . .
 H02B H 0.465048 0.770889 0.377320 0.086 Uiso 1 1 calc R . . . .
 C027 C 0.6317(6) 0.9849(4) 0.2072(4) 0.086(3) Uani 1 1 d . . . . .
 C028 C 0.6349(5) 0.6753(4) 0.6280(4) 0.071(2) Uani 1 1 d . . . . .
 C029 C 0.7477(4) 0.3216(4) 0.6214(4) 0.070(2) Uani 1 1 d . . . . .
 C02A C 0.2072(5) 0.7959(5) 0.6176(4) 0.097(3) Uani 1 1 d . . . . .
 H02C H 0.161464 0.795745 0.636935 0.116 Uiso 1 1 calc R . . . .
 C02B C 0.4743(5) 1.0466(4) 0.3007(4) 0.080(2) Uani 1 1 d . . . . .
 H02L H 0.432540 1.080889 0.294323 0.096 Uiso 1 1 calc R . . . .
 C02C C 0.6333(4) 0.6419(4) 0.5909(4) 0.084(3) Uani 1 1 d . . . . .
 H02N H 0.594540 0.654960 0.565689 0.100 Uiso 1 1 calc R . . . .
 C02D C 0.3726(5) 0.6387(5) 0.7248(4) 0.078(2) Uani 1 1 d . . . . .
 C02E C 0.2132(4) 1.1592(4) 0.5110(4) 0.069(2) Uani 1 1 d . . . . .
 C02F C 0.4516(4) 0.5729(4) 0.6726(3) 0.073(2) Uani 1 1 d . . . . .
 H02F H 0.463283 0.540269 0.710270 0.087 Uiso 1 1 calc R . . . .
 C02G C 0.6919(5) 0.6535(4) 0.6650(4) 0.085(3) Uani 1 1 d . . . . .
 H02O H 0.693139 0.676161 0.690065 0.102 Uiso 1 1 calc R . . . .
 C02H C 0.6921(5) 0.4440(4) 0.4001(4) 0.082(3) Uani 1 1 d . . . . .
 H02D H 0.652768 0.469231 0.372461 0.098 Uiso 1 1 calc R . . . .
 H02E H 0.699445 0.398169 0.405853 0.098 Uiso 1 1 calc R . . . .
 C02I C 0.4880(5) 0.6866(4) 0.3062(4) 0.081(3) Uani 1 1 d . . . . .
 H02I H 0.447869 0.721791 0.303475 0.097 Uiso 1 1 calc R . . . .
 C2 C 0.6032(4) 0.7935(4) 0.4249(4) 0.072(2) Uani 1 1 d . . . . .
 H2A H 0.586823 0.807482 0.384133 0.086 Uiso 1 1 calc R . . . .
 H2B H 0.566041 0.775930 0.453215 0.086 Uiso 1 1 calc R . . . .
 C02K C 0.5066(7) 1.0999(5) 0.1945(4) 0.099(3) Uani 1 1 d . . . . .
 C02L C 0.1076(5) 1.0607(5) 0.7035(5) 0.101(3) Uani 1 1 d . . . . .
 H02P H 0.087659 1.025344 0.725854 0.122 Uiso 1 1 calc R . . . .
 C02M C 0.2599(5) 0.7384(4) 0.6272(4) 0.093(3) Uani 1 1 d . . . . .
 H02M H 0.248860 0.698722 0.651139 0.111 Uiso 1 1 calc R . . . .
 C02N C 0.5826(4) 0.6262(4) 0.2611(4) 0.075(2) Uani 1 1 d . . . . .
 C02O C 0.2227(5) 0.8537(5) 0.5794(4) 0.085(3) Uani 1 1 d . . . . .
 C02P C 0.5628(5) 0.4574(4) 0.6729(4) 0.077(2) Uani 1 1 d . . . . .
 H02G H 0.582489 0.418207 0.662960 0.093 Uiso 1 1 calc R . . . .
 H02H H 0.520569 0.450953 0.699994 0.093 Uiso 1 1 calc R . . . .
 C02Q C 0.7925(5) 0.2989(5) 0.7201(5) 0.106(3) Uani 1 1 d . . . . .
 H02Q H 0.798308 0.341451 0.705933 0.127 Uiso 1 1 calc R . . . .
 C02R C 0.1558(5) 1.2198(4) 0.5024(4) 0.082(3) Uani 1 1 d . . . . .
 C02S C 0.3586(4) 1.1340(4) 0.3658(4) 0.076(2) Uani 1 1 d . . . . .
 H02R H 0.407118 1.125803 0.347394 0.091 Uiso 1 1 calc R . . . .
 H02S H 0.348715 1.176110 0.370572 0.091 Uiso 1 1 calc R . . . .
 C02T C 0.2573(4) 1.1529(4) 0.4621(4) 0.077(2) Uani 1 1 d . . . . .
 H02T H 0.249893 1.186566 0.424437 0.092 Uiso 1 1 calc R . . . .
 C02U C 0.1723(5) 1.2811(5) 0.4730(4) 0.095(3) Uani 1 1 d . . . . .
 H02U H 0.219855 1.283402 0.459430 0.114 Uiso 1 1 calc R . . . .
 C02V C 0.5495(4) 0.7047(4) 0.7884(4) 0.083(3) Uani 1 1 d . . . . .
 H02V H 0.550039 0.746966 0.784129 0.099 Uiso 1 1 calc R . . . .
 C02W C 0.8307(4) 0.2456(4) 0.5721(4) 0.072(2) Uani 1 1 d . . . . .
 C02X C 0.3651(4) 0.8116(4) 0.4039(4) 0.086(3) Uani 1 1 d . . . . .
 H02J H 0.331579 0.798311 0.438028 0.103 Uiso 1 1 calc R . . . .
 H02K H 0.342657 0.817178 0.367591 0.103 Uiso 1 1 calc R . . . .
 C02Y C 0.6736(4) 0.7406(4) 0.4328(4) 0.088(3) Uani 1 1 d . . . . .
 H02W H 0.710619 0.758934 0.405004 0.106 Uiso 1 1 calc R . . . .
 H02X H 0.689427 0.726950 0.473741 0.106 Uiso 1 1 calc R . . . .
 C02Z C 0.4217(6) 0.7448(5) 0.1864(4) 0.100(3) Uani 1 1 d . . . . .
 H02Z H 0.389976 0.728484 0.218282 0.119 Uiso 1 1 calc R . . . .
 C030 C 0.0865(5) 1.2196(4) 0.5207(4) 0.104(3) Uani 1 1 d . . . . .
 H030 H 0.075025 1.179540 0.541569 0.124 Uiso 1 1 calc R . . . .
 C031 C 0.8104(6) 0.2597(7) 0.7774(6) 0.120(4) Uani 1 1 d . . . . .
 H031 H 0.829494 0.274964 0.801553 0.144 Uiso 1 1 calc R . . . .
 C032 C 0.3394(6) 0.6550(6) 0.8349(5) 0.111(4) Uani 1 1 d . . . . .
 C033 C 0.6957(4) 0.3789(4) 0.6145(4) 0.079(2) Uani 1 1 d . . . . .
 H033 H 0.678346 0.389488 0.648829 0.094 Uiso 1 1 calc R . . . .
 C034 C 0.1800(5) 1.1093(5) 0.6196(4) 0.079(2) Uani 1 1 d . . . . .
 C035 C 0.6903(6) 0.5885(4) 0.5918(5) 0.106(3) Uani 1 1 d . . . . .
 H035 H 0.690255 0.566442 0.565886 0.127 Uiso 1 1 calc R . . . .
 C036 C 0.6082(6) 0.9961(5) 0.1520(5) 0.111(3) Uani 1 1 d . . . . .
 H036 H 0.558557 1.011144 0.145274 0.133 Uiso 1 1 calc R . . . .
 C037 C 0.3551(5) 0.7038(5) 0.7878(5) 0.102(3) Uani 1 1 d . . . . .
 C038 C 0.3548(5) 0.5918(5) 0.7732(5) 0.104(3) Uani 1 1 d . . . . .
 H038 H 0.354920 0.552664 0.769213 0.124 Uiso 1 1 calc R . . . .
 C039 C 0.7035(6) 0.9635(4) 0.2139(4) 0.095(3) Uani 1 1 d . . . . .
 H039 H 0.721685 0.954348 0.251363 0.114 Uiso 1 1 calc R . . . .
 C03A C 0.8880(4) 0.2209(4) 0.6101(4) 0.089(3) Uani 1 1 d . . . . .
 H03A H 0.893168 0.242732 0.634752 0.107 Uiso 1 1 calc R . . . .
 C03B C 0.5495(5) 0.6585(5) 0.8453(4) 0.106(3) Uani 1 1 d . . . . .
 H03I H 0.550595 0.669296 0.879073 0.127 Uiso 1 1 calc R . . . .
 C03C C 0.6207(7) 0.6101(4) 0.2085(5) 0.097(3) Uani 1 1 d . . . . .
 C03D C 0.6326(5) 0.4103(4) 0.7647(4) 0.094(3) Uani 1 1 d . . . . .
 H03B H 0.646768 0.369059 0.757813 0.113 Uiso 1 1 calc R . . . .
 H03C H 0.588150 0.410899 0.789814 0.113 Uiso 1 1 calc R . . . .
 C03E C 0.2811(5) 0.9057(5) 0.7266(4) 0.108(3) Uani 1 1 d . . . . .
 H03J H 0.269855 0.951955 0.720561 0.130 Uiso 1 1 calc R . . . .
 H03L H 0.314228 0.882257 0.759702 0.130 Uiso 1 1 calc R . . . .
 C03F C 0.3361(6) 0.5976(6) 0.8292(5) 0.122(4) Uani 1 1 d . . . . .
 H03F H 0.321809 0.564229 0.861936 0.147 Uiso 1 1 calc R . . . .
 C03G C 0.3046(5) 1.1375(4) 0.3240(4) 0.093(3) Uani 1 1 d . . . . .
 H03M H 0.317941 1.097627 0.314919 0.112 Uiso 1 1 calc R . . . .
 H03N H 0.256720 1.140703 0.344096 0.112 Uiso 1 1 calc R . . . .
 C03H C 0.7472(5) 0.5999(5) 0.6670(5) 0.103(3) Uani 1 1 d . . . . .
 H03P H 0.784759 0.585880 0.693559 0.123 Uiso 1 1 calc R . . . .
 C03I C 0.8008(6) 0.1988(7) 0.7995(4) 0.107(4) Uani 1 1 d . . . . .
 C03J C 0.9311(5) 0.1309(4) 0.5764(5) 0.092(3) Uani 1 1 d . . . . .
 C03K C 0.7577(5) 0.2171(5) 0.7056(4) 0.090(3) Uani 1 1 d . . . . .
 H03K H 0.739206 0.201753 0.681169 0.108 Uiso 1 1 calc R . . . .
 C03L C 0.6680(5) 0.6827(5) 0.4222(5) 0.114(3) Uani 1 1 d . . . . .
 H03S H 0.654078 0.696210 0.380670 0.137 Uiso 1 1 calc R . . . .
 H03T H 0.629335 0.665688 0.448676 0.137 Uiso 1 1 calc R . . . .
 C03M C 0.0945(6) 1.1119(8) 0.7220(5) 0.112(4) Uani 1 1 d . . . . .
 C03N C 0.5548(7) 1.1355(5) 0.1649(5) 0.113(4) Uani 1 1 d . . . . .
 H03U H 0.601459 1.122702 0.179453 0.136 Uiso 1 1 calc R . . . .
 C03O C 0.5407(6) 0.7506(5) 0.1494(5) 0.113(3) Uani 1 1 d . . . . .
 H03O H 0.590598 0.736578 0.155009 0.136 Uiso 1 1 calc R . . . .
 C03P C 0.1673(5) 1.1604(5) 0.6410(5) 0.104(3) Uani 1 1 d . . . . .
 H03X H 0.188354 1.195346 0.619777 0.125 Uiso 1 1 calc R . . . .
 C03Q C 0.9381(4) 0.1632(5) 0.6113(4) 0.094(3) Uani 1 1 d . . . . .
 H03Q H 0.977270 0.146597 0.636709 0.113 Uiso 1 1 calc R . . . .
 C03R C 0.5862(7) 0.6034(4) 0.1670(5) 0.108(3) Uani 1 1 d . . . . .
 H03R H 0.535950 0.609228 0.171839 0.130 Uiso 1 1 calc R . . . .
 C03S C 0.3047(6) 0.9292(5) 0.3866(5) 0.126(4) Uani 1 1 d . . . . .
 H03D H 0.268068 0.913308 0.416647 0.151 Uiso 1 1 calc R . . . .
 H03E H 0.312107 0.967133 0.392071 0.151 Uiso 1 1 calc R . . . .
 C03T C 0.7468(5) 0.5673(4) 0.6296(5) 0.096(3) Uani 1 1 d . . . . .
 C03U C 0.1270(6) 1.1613(6) 0.6898(6) 0.117(4) Uani 1 1 d . . . . .
 H03Y H 0.120491 1.196273 0.702814 0.140 Uiso 1 1 calc R . . . .
 C03V C 0.3941(6) 0.7884(4) 0.1318(5) 0.109(3) Uani 1 1 d . . . . .
 H03V H 0.344410 0.801491 0.125247 0.131 Uiso 1 1 calc R . . . .
 C03W C 0.7744(5) 0.1763(5) 0.7624(5) 0.113(4) Uani 1 1 d . . . . .
 H03W H 0.768368 0.133852 0.776529 0.136 Uiso 1 1 calc R . . . .
 C03X C 0.1182(7) 1.3372(4) 0.4644(5) 0.117(4) Uani 1 1 d . . . . .
 H03Z H 0.129268 1.377754 0.445713 0.140 Uiso 1 1 calc R . . . .
 C03Y C 0.6922(6) 0.4143(5) 0.7980(5) 0.120(4) Uani 1 1 d . . . . .
 H03G H 0.680107 0.456630 0.802515 0.144 Uiso 1 1 calc R . . . .
 H03H H 0.737952 0.409731 0.774790 0.144 Uiso 1 1 calc R . . . .
 C03Z C 0.6546(8) 0.9860(6) 0.1070(5) 0.126(4) Uani 1 1 d . . . . .
 H03 H 0.637256 0.992974 0.069855 0.151 Uiso 1 1 calc R . . . .
 C040 C 0.4398(8) 1.1191(6) 0.1727(5) 0.126(4) Uani 1 1 d . . . . .
 H040 H 0.404037 1.096832 0.192278 0.151 Uiso 1 1 calc R . . . .
 C041 C 0.0323(6) 1.2750(6) 0.5102(5) 0.137(5) Uani 1 1 d . . . . .
 H041 H -0.015919 1.273373 0.521410 0.164 Uiso 1 1 calc R . . . .
 C042 C 0.3020(5) 1.1952(5) 0.2662(4) 0.106(3) Uani 1 1 d . . . . .
 H04Y H 0.287518 1.235215 0.275065 0.128 Uiso 1 1 calc R . . . .
 H H 0.349984 1.192516 0.246341 0.128 Uiso 1 1 calc R . . . .
 C043 C 0.6950(10) 0.5777(6) 0.1122(6) 0.127(4) Uani 1 1 d . . . . .
 C044 C 0.6209(9) 0.5884(5) 0.1172(5) 0.129(4) Uani 1 1 d . . . . .
 H044 H 0.594826 0.585734 0.088485 0.155 Uiso 1 1 calc R . . . .
 C045 C 0.5163(8) 0.7954(6) 0.0965(5) 0.129(4) Uani 1 1 d . . . . .
 H045 H 0.548478 0.814781 0.066896 0.155 Uiso 1 1 calc R . . . .
 C046 C 0.6920(7) 0.5993(5) 0.2012(5) 0.127(4) Uani 1 1 d . . . . .
 H046 H 0.718403 0.602022 0.229762 0.153 Uiso 1 1 calc R . . . .
 C047 C 0.7590(5) 0.4650(5) 0.3733(4) 0.102(3) Uani 1 1 d . . . . .
 H04A H 0.797038 0.443770 0.402592 0.122 Uiso 1 1 calc R . . . .
 H04B H 0.750084 0.512029 0.362366 0.122 Uiso 1 1 calc R . . . .
 C048 C 0.2108(7) 0.8824(7) 0.7445(5) 0.156(5) Uani 1 1 d . . . . .
 H04Z H 0.175504 0.909374 0.713588 0.187 Uiso 1 1 calc R . . . .
 HA H 0.220929 0.837630 0.745942 0.187 Uiso 1 1 calc R . . . .
 C049 C 0.4451(10) 0.8123(5) 0.0860(5) 0.142(5) Uani 1 1 d . . . . .
 C04A C 0.7501(6) 0.9548(5) 0.1693(5) 0.116(4) Uani 1 1 d . . . . .
 H04 H 0.799813 0.940831 0.175794 0.140 Uiso 1 1 calc R . . . .
 C04B C 0.4735(13) 1.2097(7) 0.0905(6) 0.148(7) Uani 1 1 d . . . . .
 C04C C 0.5374(9) 1.1891(6) 0.1150(5) 0.130(4) Uani 1 1 d . . . . .
 H0AA H 0.572153 1.212859 0.096769 0.156 Uiso 1 1 calc R . . . .
 C04D C 0.2494(8) 1.1968(8) 0.2251(6) 0.186(7) Uani 1 1 d . . . . .
 H1AA H 0.202708 1.193311 0.246213 0.223 Uiso 1 1 calc R . . . .
 HB H 0.267445 1.161015 0.210088 0.223 Uiso 1 1 calc R . . . .
 C04E C 0.1787(6) 0.9864(5) 0.5070(5) 0.140(4) Uani 1 1 d . . . . .
 H04C H 0.172516 0.978366 0.471495 0.210 Uiso 1 1 calc GR . . . .
 H04D H 0.228722 0.985913 0.508677 0.210 Uiso 1 1 calc GR . . . .
 H04E H 0.148189 1.028361 0.505385 0.210 Uiso 1 1 calc GR . . . .
 C04F C 0.7273(9) 0.9655(6) 0.1163(5) 0.128(4) Uani 1 1 d . . . . .
 C04G C 0.4255(9) 1.1766(7) 0.1166(6) 0.148(6) Uani 1 1 d . . . . .
 H2AA H 0.380424 1.189627 0.099216 0.177 Uiso 1 1 calc R . . . .
 C04H C 0.7829(6) 0.4469(6) 0.3174(5) 0.133(4) Uani 1 1 d . . . . .
 H04F H 0.744176 0.466935 0.288708 0.159 Uiso 1 1 calc R . . . .
 H04G H 0.793484 0.399776 0.328557 0.159 Uiso 1 1 calc R . . . .
 C04I C 0.7292(8) 0.5839(6) 0.1517(7) 0.141(5) Uani 1 1 d . . . . .
 H04I H 0.779501 0.578068 0.147194 0.169 Uiso 1 1 calc R . . . .
 C04J C 0.0511(7) 1.3344(7) 0.4821(5) 0.146(5) Uani 1 1 d . . . . .
 C04K C 0.7000(8) 0.3601(6) 0.8603(5) 0.154(5) Uani 1 1 d . . . . .
 H04H H 0.655046 0.366981 0.884126 0.185 Uiso 1 1 calc R . . . .
 H04J H 0.707316 0.318335 0.855442 0.185 Uiso 1 1 calc R . . . .
 C04L C 0.7369(8) 0.6278(6) 0.4324(7) 0.167(5) Uani 1 1 d . . . . .
 C04M C 0.2780(8) 0.9491(6) 0.3286(7) 0.186(6) Uani 1 1 d . . . . .
 H04K H 0.269951 0.911187 0.323626 0.223 Uiso 1 1 calc R . . . .
 H04L H 0.315329 0.963879 0.298744 0.223 Uiso 1 1 calc R . . . .
 C4 C 0.8755(13) 0.4527(16) 0.2353(12) 0.353(16) Uani 1 1 d D . . . .
 H4A H 0.849409 0.484560 0.199824 0.423 Uiso 1 1 calc R . . . .
 H4B H 0.868152 0.409973 0.242240 0.423 Uiso 1 1 calc R . . . .
 C04P C 0.9663(11) 0.0184(10) 0.5532(14) 0.177(13) Uani 0.5 1 d D . P . .
 H04M H 0.963757 0.040375 0.510024 0.265 Uiso 0.5 1 calc R . P . .
 H04N H 0.997573 -0.024930 0.562141 0.265 Uiso 0.5 1 calc R . P . .
 H04O H 0.918433 0.015580 0.570593 0.265 Uiso 0.5 1 calc R . P . .
 C04Q C 0.5261(11) 0.4768(6) 0.9172(6) 0.230(9) Uani 1 1 d . . . . .
 H3AA H 0.538576 0.478079 0.876392 0.345 Uiso 1 1 calc GR . . . .
 HC H 0.474964 0.479247 0.925525 0.345 Uiso 1 1 calc GR . . . .
 HD H 0.553572 0.436640 0.945046 0.345 Uiso 1 1 calc GR . . . .
 C04R C 0.2420(8) 1.2644(11) 0.1717(8) 0.228(9) Uani 1 1 d D . . . .
 H4AA H 0.223844 1.299974 0.187014 0.273 Uiso 1 1 calc R . . . .
 HE H 0.288981 1.267887 0.151224 0.273 Uiso 1 1 calc R . . . .
 C04S C 0.3193(11) 0.5893(7) 0.9575(6) 0.248(10) Uani 1 1 d D . . . .
 H04P H 0.308656 0.592077 0.997189 0.372 Uiso 1 1 calc R . . . .
 H04Q H 0.282769 0.573263 0.948100 0.372 Uiso 1 1 calc R . . . .
 H04R H 0.366186 0.559929 0.956812 0.372 Uiso 1 1 calc R . . . .
 C04U C 0.2086(7) 1.0026(6) 0.3148(8) 0.191(6) Uani 1 1 d . . . . .
 H04S H 0.217318 1.042272 0.315643 0.229 Uiso 1 1 calc R . . . .
 H04T H 0.171804 0.989858 0.346202 0.229 Uiso 1 1 calc R . . . .
 C04X C 0.5273(13) 1.3040(8) -0.0033(7) 0.270(11) Uani 1 1 d . . . . .
 H5AA H 0.516800 1.341383 -0.040142 0.406 Uiso 1 1 calc R . . . .
 HF H 0.543430 1.316307 0.026123 0.406 Uiso 1 1 calc R . . . .
 HG H 0.564829 1.269855 -0.011431 0.406 Uiso 1 1 calc R . . . .
 C04Y C 0.7601(9) 0.3572(9) 0.8932(7) 0.202(7) Uani 1 1 d . . . . .
 H04U H 0.748932 0.396063 0.903837 0.243 Uiso 1 1 calc R . . . .
 H04V H 0.803546 0.357451 0.866855 0.243 Uiso 1 1 calc R . . . .
 C04Z C 0.7758(12) 0.2956(10) 0.9519(7) 0.262(11) Uani 1 1 d . . . . .
 H04W H 0.773713 0.258322 0.942430 0.314 Uiso 1 1 calc R . . . .
 H04X H 0.736409 0.301236 0.981363 0.314 Uiso 1 1 calc R . . . .
 C050 C 0.1793(13) 0.8851(14) 0.8030(10) 0.331(15) Uani 1 1 d D . . . .
 C05F C 0.2296(15) 0.8502(15) 0.8532(13) 0.175(11) Uiso 0.5 1 d D . P . .
 C052 C 0.3253(11) 0.8591(11) 0.0085(8) 0.276(11) Uani 1 1 d . . . . .
 H05A H 0.304845 0.889948 -0.029248 0.414 Uiso 1 1 calc R . . . .
 H05B H 0.331407 0.815353 0.009753 0.414 Uiso 1 1 calc R . . . .
 H05C H 0.293092 0.865718 0.041560 0.414 Uiso 1 1 calc R . . . .
 C054 C 0.8173(8) 0.4854(7) 0.5688(8) 0.210(7) Uani 1 1 d . . . . .
 H05F H 0.855390 0.447278 0.569512 0.315 Uiso 1 1 calc R . . . .
 H05G H 0.771274 0.478401 0.564816 0.315 Uiso 1 1 calc R . . . .
 H05H H 0.826026 0.522682 0.534959 0.315 Uiso 1 1 calc R . . . .
 C055 C 0.1788(12) 1.0176(11) 0.2511(10) 0.315(14) Uani 1 1 d . . . . .
 H05D H 0.215902 1.028872 0.219534 0.378 Uiso 1 1 calc R . . . .
 H05E H 0.167257 0.978931 0.250636 0.378 Uiso 1 1 calc R . . . .
 C8 C 0.8029(13) 0.0806(8) 0.8829(6) 0.266(11) Uani 1 1 d . . . . .
 H8A H 0.842499 0.053272 0.867746 0.399 Uiso 1 1 calc GR . . . .
 H8B H 0.760011 0.090696 0.861131 0.399 Uiso 1 1 calc GR . . . .
 H8C H 0.793835 0.058004 0.925332 0.399 Uiso 1 1 calc GR . . . .
 C6 C -0.0729(10) 1.3869(7) 0.4830(10) 0.226(9) Uani 1 1 d . . . . .
 H6A H -0.114013 1.421615 0.464593 0.340 Uiso 1 1 calc GR . . . .
 H6B H -0.082394 1.368916 0.526014 0.340 Uiso 1 1 calc GR . . . .
 H6C H -0.064874 1.353166 0.466192 0.340 Uiso 1 1 calc GR . . . .
 C1 C 0.1149(17) 1.0707(16) 0.2394(14) 0.174(10) Uiso 0.5 1 d D . P . .
 C14 C 0.939(2) 0.6229(18) 0.3231(16) 0.220(14) Uiso 0.5 1 d D U P . .
 C21 C -0.0092(18) 1.0666(19) 0.7991(11) 0.33(2) Uani 0.75 1 d . . P . .
 H21A H -0.040490 1.067646 0.834120 0.489 Uiso 0.75 1 calc R . P . .
 H21B H -0.038182 1.078806 0.764850 0.489 Uiso 0.75 1 calc R . P . .
 H21C H 0.021383 1.023171 0.806908 0.489 Uiso 0.75 1 calc R . P . .
 C23 C 0.1902(15) 1.2680(15) 0.1289(13) 0.195(12) Uiso 0.5 1 d D . P . .
 H23A H 0.184422 1.309039 0.095517 0.292 Uiso 0.5 1 calc R . P . .
 H23B H 0.208699 1.232647 0.113977 0.292 Uiso 0.5 1 calc R . P . .
 H23C H 0.143828 1.264603 0.149620 0.292 Uiso 0.5 1 calc DR . P . .
 C34 C 0.8514(9) 0.4713(8) 0.2883(7) 0.190(6) Uiso 1 1 d D . . . .
 H34A H 0.840436 0.518584 0.276296 0.229 Uiso 1 1 calc R . . . .
 H34B H 0.889673 0.452096 0.317291 0.229 Uiso 1 1 calc R . . . .
 C57 C 0.8489(18) 0.2777(16) 0.9833(12) 0.385(19) Uani 1 1 d D . . . .
 C5 C 0.8712(12) 0.9121(13) 0.0803(9) 0.328(15) Uani 1 1 d . . . . .
 H5A H 0.902593 0.905157 0.047023 0.492 Uiso 1 1 calc R . . . .
 H5B H 0.889221 0.937715 0.096242 0.492 Uiso 1 1 calc R . . . .
 H5C H 0.870151 0.870511 0.111562 0.492 Uiso 1 1 calc R . . . .
 C26 C 0.858(4) 0.216(2) 1.034(3) 0.39(3) Uiso 0.5 1 d D . P . .
 C62 C 0.077(3) 1.080(3) 0.1861(19) 0.38(3) Uiso 0.5 1 d D . P . .
 C98 C 0.9550(17) 0.451(2) 0.2274(19) 0.51(3) Uiso 1 1 d D . . . .
 H98A H 0.975400 0.439221 0.192941 0.768 Uiso 1 1 calc R . . . .
 H98B H 0.961010 0.493854 0.221039 0.768 Uiso 1 1 calc R . . . .
 H98C H 0.979624 0.419781 0.263163 0.768 Uiso 1 1 calc R . . . .
 C92 C 0.840(4) 0.154(3) 1.072(3) 0.39(3) Uiso 0.5 1 d D . P . .
 C83 C 0.130(3) 1.103(2) 0.137(2) 0.268(18) Uiso 0.5 1 d D . P . .
 C42 C 0.085(5) 1.146(5) 0.084(4) 0.32(5) Uiso 0.25 1 d D . P . .
 C0AA C 0.945(2) 0.629(2) 0.3804(17) 0.239(16) Uiso 0.5 1 d D U P . .
 C40 C 0.7955(10) 0.6480(8) 0.3858(10) 0.264(11) Uani 1 1 d D . . . .
 C2AA C 0.8670(11) 0.5960(9) 0.3978(10) 0.294(12) Uani 1 1 d D . . . .
 C39 C 0.978209 0.657761 0.329570 0.307 Uiso 0.5 1 d . U P . .
 C3AA C 1.014(3) 0.658(2) 0.264(2) 0.30(2) Uiso 0.5 1 d . U P . .
 C38 C 0.990(2) 0.0062(18) 0.6411(19) 0.28(2) Uani 0.5 1 d . . P . .
 H38A H 1.005271 0.014313 0.673501 0.420 Uiso 0.5 1 calc R . P . .
 H38B H 0.939278 0.005346 0.648047 0.420 Uiso 0.5 1 calc R . P . .
 H38C H 1.018418 -0.035164 0.639596 0.420 Uiso 0.5 1 calc R . P . .

loop_
  _atom_site_aniso_label
  _atom_site_aniso_U_11
  _atom_site_aniso_U_22
  _atom_site_aniso_U_33
  _atom_site_aniso_U_23
  _atom_site_aniso_U_13
  _atom_site_aniso_U_12
 S001 0.1003(19) 0.0967(19) 0.131(2) -0.0662(18) -0.0286(16) 0.0400(15)
 S002 0.098(2) 0.093(2) 0.236(4) -0.080(3) -0.025(2) 0.0399(18)
 S003 0.263(4) 0.096(2) 0.0707(18) -0.0052(16) -0.002(2) -0.024(2)
 S004 0.121(2) 0.0727(18) 0.222(4) -0.040(2) 0.037(2) 0.0183(16)
 S005 0.190(3) 0.154(3) 0.087(2) -0.024(2) -0.023(2) 0.022(3)
 S006 0.253(4) 0.158(3) 0.094(2) -0.064(2) 0.012(2) 0.012(3)
 S007 0.207(4) 0.143(3) 0.091(2) 0.003(2) -0.027(2) 0.000(3)
 S008 0.340(6) 0.114(3) 0.080(2) -0.0167(19) -0.046(3) 0.017(3)
 S009 0.166(4) 0.245(5) 0.128(3) -0.094(3) 0.047(3) -0.044(3)
 S00A 0.204(4) 0.242(5) 0.098(2) -0.056(3) 0.042(3) 0.007(4)
 S00B 0.276(6) 0.175(4) 0.140(3) -0.079(3) 0.082(3) -0.028(4)
 C00C 0.28(3) 0.75(8) 0.32(3) -0.25(4) 0.11(3) -0.16(4)
 S00C 0.197(5) 0.134(4) 0.269(6) -0.034(4) 0.041(4) 0.076(4)
 N00D 0.066(4) 0.050(4) 0.062(4) -0.026(4) 0.008(3) -0.003(3)
 N00E 0.078(5) 0.056(4) 0.068(5) -0.023(4) -0.016(4) 0.008(4)
 N00F 0.059(4) 0.048(4) 0.061(4) -0.019(3) 0.005(3) 0.001(3)
 N00G 0.068(4) 0.051(4) 0.075(5) -0.024(4) -0.001(4) 0.009(3)
 N00H 0.078(5) 0.054(4) 0.061(4) -0.013(4) -0.003(4) -0.005(4)
 N00I 0.069(4) 0.057(4) 0.069(5) -0.027(4) -0.011(4) 0.010(3)
 C00J 0.065(5) 0.048(5) 0.073(6) -0.026(5) -0.019(4) 0.015(4)
 C00K 0.068(5) 0.053(5) 0.079(6) -0.032(5) -0.011(5) -0.001(4)
 C00L 0.059(5) 0.057(5) 0.064(5) -0.017(4) 0.007(4) -0.005(4)
 C00M 0.080(6) 0.056(5) 0.063(6) -0.018(5) -0.002(5) -0.001(5)
 C00N 0.063(5) 0.055(5) 0.047(5) -0.009(4) 0.001(4) -0.011(4)
 C00O 0.070(5) 0.049(5) 0.068(6) -0.012(4) -0.006(5) -0.001(4)
 C00P 0.061(5) 0.050(5) 0.065(5) -0.017(4) -0.003(4) -0.006(4)
 C00Q 0.057(5) 0.045(5) 0.070(5) -0.014(4) 0.004(4) -0.011(4)
 C00R 0.058(5) 0.043(5) 0.081(6) -0.022(5) 0.007(5) -0.006(4)
 C00S 0.066(5) 0.054(5) 0.056(5) -0.019(4) 0.008(4) -0.009(4)
 C00T 0.057(5) 0.056(5) 0.072(6) -0.028(5) -0.004(4) -0.003(4)
 C00U 0.060(5) 0.050(5) 0.090(7) -0.037(5) -0.012(5) 0.011(4)
 C00V 0.069(5) 0.051(5) 0.068(6) -0.013(5) 0.010(4) -0.012(4)
 C00W 0.065(5) 0.052(5) 0.075(6) -0.033(5) -0.015(4) 0.015(4)
 C00X 0.058(6) 0.072(6) 0.139(8) -0.061(6) -0.018(6) 0.009(5)
 C00Y 0.040(4) 0.063(5) 0.079(6) -0.041(5) -0.002(4) 0.005(4)
 C00Z 0.081(6) 0.062(5) 0.052(5) -0.017(4) 0.004(4) 0.002(5)
 C010 0.083(6) 0.061(6) 0.068(6) -0.021(5) -0.007(5) 0.009(5)
 C011 0.074(6) 0.054(5) 0.082(6) -0.040(5) -0.015(5) 0.011(4)
 C012 0.067(6) 0.076(7) 0.092(7) -0.031(6) 0.001(5) -0.006(5)
 C013 0.073(6) 0.055(5) 0.069(6) -0.024(5) -0.016(5) -0.002(4)
 C014 0.066(5) 0.049(5) 0.077(6) -0.028(5) -0.004(5) -0.013(4)
 C015 0.084(6) 0.060(5) 0.068(6) -0.026(5) 0.007(5) 0.006(4)
 C016 0.105(8) 0.062(6) 0.066(7) -0.021(5) -0.005(6) 0.009(6)
 C017 0.065(5) 0.059(5) 0.064(6) -0.017(5) -0.007(5) -0.015(5)
 C018 0.080(6) 0.065(6) 0.065(6) -0.015(5) -0.004(4) 0.007(5)
 C019 0.065(5) 0.054(5) 0.076(6) -0.015(4) -0.001(5) -0.002(4)
 C01A 0.106(7) 0.063(6) 0.078(7) -0.022(6) 0.002(5) 0.003(5)
 C01B 0.072(5) 0.057(5) 0.073(5) -0.028(4) -0.003(4) 0.005(4)
 C01C 0.055(5) 0.064(5) 0.079(6) -0.039(5) -0.006(4) 0.001(4)
 C01D 0.076(6) 0.060(5) 0.068(5) -0.028(4) -0.012(5) 0.016(5)
 C01E 0.082(6) 0.054(5) 0.074(6) -0.028(5) 0.005(5) 0.000(5)
 C01F 0.070(6) 0.081(7) 0.088(7) -0.035(6) 0.001(5) 0.012(5)
 C01G 0.071(5) 0.059(6) 0.060(6) -0.021(5) 0.006(4) 0.003(4)
 C01H 0.091(6) 0.060(5) 0.057(6) -0.014(5) -0.007(5) 0.001(5)
 C01I 0.062(5) 0.056(5) 0.101(7) -0.043(5) -0.008(5) -0.005(4)
 C01J 0.071(6) 0.070(6) 0.048(5) -0.021(5) 0.007(4) -0.020(5)
 C01K 0.056(5) 0.035(4) 0.090(7) -0.022(4) -0.003(4) -0.001(4)
 C01L 0.094(6) 0.055(5) 0.063(6) -0.010(5) 0.005(5) -0.010(5)
 C01M 0.067(5) 0.052(5) 0.084(7) -0.024(5) -0.009(5) -0.006(5)
 C01N 0.088(7) 0.072(6) 0.072(6) -0.039(5) -0.012(5) 0.008(5)
 C01O 0.064(5) 0.063(5) 0.072(6) -0.044(5) -0.006(4) 0.009(4)
 C01P 0.059(6) 0.074(6) 0.091(7) -0.051(6) -0.016(5) 0.021(5)
 C01Q 0.066(5) 0.073(6) 0.074(6) -0.046(5) 0.000(5) 0.006(4)
 C01R 0.086(6) 0.068(5) 0.059(5) -0.023(4) -0.004(5) -0.002(5)
 C01S 0.056(5) 0.050(5) 0.078(6) -0.021(5) -0.002(4) -0.011(4)
 C01T 0.061(5) 0.079(6) 0.108(7) -0.057(6) -0.013(5) 0.005(5)
 C01U 0.070(6) 0.055(5) 0.077(6) -0.029(5) 0.002(5) -0.001(5)
 C01V 0.108(7) 0.066(6) 0.123(8) -0.051(6) -0.024(6) 0.009(6)
 C01W 0.070(5) 0.067(5) 0.062(5) -0.021(4) -0.007(4) 0.008(4)
 C01X 0.062(5) 0.068(6) 0.081(6) -0.032(5) -0.016(5) 0.002(5)
 C01Y 0.101(7) 0.057(5) 0.057(5) -0.014(4) 0.001(5) -0.002(5)
 C01Z 0.105(7) 0.077(6) 0.063(6) -0.029(5) -0.001(5) -0.012(6)
 C020 0.084(6) 0.065(5) 0.067(6) -0.025(5) -0.002(5) -0.001(5)
 C021 0.071(6) 0.065(7) 0.082(7) -0.037(6) -0.009(5) 0.014(5)
 C022 0.069(5) 0.059(5) 0.065(6) -0.029(5) 0.002(4) -0.003(4)
 C023 0.064(5) 0.053(5) 0.090(7) -0.033(5) -0.005(5) -0.010(4)
 C024 0.059(5) 0.047(5) 0.072(6) -0.016(5) -0.004(4) -0.004(4)
 C025 0.142(9) 0.062(7) 0.063(6) -0.009(5) -0.003(6) -0.008(6)
 C026 0.063(5) 0.072(6) 0.088(6) -0.041(5) -0.009(4) -0.005(5)
 C027 0.096(8) 0.076(6) 0.073(7) -0.025(5) 0.010(6) -0.011(6)
 C028 0.086(7) 0.048(5) 0.071(6) -0.026(5) 0.012(5) -0.006(5)
 C029 0.047(5) 0.057(5) 0.096(7) -0.026(5) -0.017(5) 0.006(4)
 C02A 0.073(6) 0.100(8) 0.094(7) -0.037(6) 0.005(5) 0.013(6)
 C02B 0.092(6) 0.066(6) 0.070(6) -0.024(5) -0.003(5) 0.000(5)
 C02C 0.067(6) 0.069(6) 0.091(7) -0.017(5) 0.006(5) 0.000(5)
 C02D 0.095(7) 0.065(6) 0.066(6) -0.028(6) -0.010(5) 0.005(5)
 C02E 0.055(5) 0.051(5) 0.096(7) -0.028(5) 0.000(5) -0.005(4)
 C02F 0.080(6) 0.067(5) 0.063(5) -0.032(4) -0.012(4) 0.013(5)
 C02G 0.075(6) 0.084(7) 0.088(6) -0.030(5) -0.003(5) -0.008(5)
 C02H 0.108(8) 0.059(5) 0.068(6) -0.031(5) 0.004(5) 0.003(5)
 C02I 0.091(6) 0.056(5) 0.070(6) -0.015(5) -0.002(5) 0.011(5)
 C2 0.071(5) 0.066(5) 0.076(6) -0.029(5) 0.008(4) -0.012(4)
 C02K 0.127(9) 0.090(8) 0.065(7) -0.038(6) -0.013(7) 0.016(7)
 C02L 0.082(7) 0.100(8) 0.096(8) -0.026(7) 0.002(6) 0.002(6)
 C02M 0.091(7) 0.087(7) 0.100(7) -0.053(6) -0.008(6) 0.008(6)
 C02N 0.082(6) 0.065(5) 0.064(6) -0.025(5) 0.011(5) 0.001(5)
 C02O 0.071(7) 0.102(8) 0.083(7) -0.055(6) -0.011(5) 0.009(6)
 C02P 0.090(6) 0.056(5) 0.078(6) -0.031(5) -0.001(5) 0.002(5)
 C02Q 0.126(8) 0.083(7) 0.093(8) -0.038(7) -0.025(6) 0.019(6)
 C02R 0.076(7) 0.066(6) 0.078(6) -0.016(5) 0.014(5) -0.002(5)
 C02S 0.085(6) 0.059(5) 0.079(6) -0.026(5) -0.003(5) -0.008(5)
 C02T 0.072(6) 0.062(6) 0.076(6) -0.014(5) -0.004(5) -0.002(5)
 C02U 0.105(7) 0.069(7) 0.098(7) -0.026(6) -0.003(6) -0.006(6)
 C02V 0.106(7) 0.057(5) 0.072(7) -0.019(5) -0.010(5) -0.004(5)
 C02W 0.053(5) 0.068(6) 0.083(6) -0.029(5) -0.012(4) 0.011(4)
 C02X 0.087(6) 0.069(6) 0.096(7) -0.041(5) -0.025(5) 0.015(5)
 C02Y 0.073(6) 0.059(5) 0.127(8) -0.048(5) 0.010(5) 0.004(5)
 C02Z 0.123(9) 0.090(7) 0.067(7) -0.021(6) 0.006(6) -0.010(7)
 C030 0.067(6) 0.080(7) 0.113(8) -0.010(6) 0.019(6) 0.013(5)
 C031 0.138(10) 0.105(9) 0.109(10) -0.051(8) -0.027(7) 0.010(8)
 C032 0.120(8) 0.093(8) 0.101(9) -0.057(8) 0.007(6) 0.029(7)
 C033 0.076(6) 0.076(6) 0.076(6) -0.041(5) -0.011(5) 0.016(5)
 C034 0.070(6) 0.069(6) 0.086(7) -0.031(6) -0.003(5) 0.005(5)
 C035 0.091(8) 0.063(6) 0.158(10) -0.052(6) 0.041(7) -0.015(6)
 C036 0.149(9) 0.104(8) 0.063(7) -0.025(6) 0.000(7) -0.016(7)
 C037 0.115(8) 0.079(7) 0.078(7) -0.019(6) 0.014(6) 0.010(6)
 C038 0.138(9) 0.073(7) 0.079(7) -0.038(6) 0.019(6) 0.010(6)
 C039 0.113(9) 0.093(7) 0.076(7) -0.031(6) 0.007(7) -0.025(6)
 C03A 0.067(6) 0.078(6) 0.117(7) -0.045(6) -0.020(5) 0.011(5)
 C03B 0.156(9) 0.076(7) 0.066(7) -0.022(6) -0.017(6) 0.001(6)
 C03C 0.098(8) 0.088(7) 0.081(7) -0.034(6) 0.006(6) 0.013(6)
 C03D 0.098(7) 0.094(7) 0.069(6) -0.018(5) -0.009(5) -0.001(6)
 C03E 0.101(8) 0.123(8) 0.086(7) -0.043(6) 0.021(6) -0.008(6)
 C03F 0.141(9) 0.101(9) 0.088(8) -0.023(7) 0.026(7) -0.003(7)
 C03G 0.087(6) 0.076(6) 0.103(7) -0.033(6) -0.015(6) 0.006(5)
 C03H 0.093(7) 0.064(6) 0.112(8) -0.014(6) -0.014(6) 0.021(6)
 C03I 0.110(8) 0.126(10) 0.059(7) -0.029(7) -0.021(6) 0.011(7)
 C03J 0.071(7) 0.080(6) 0.127(8) -0.061(6) -0.018(6) 0.016(5)
 C03K 0.097(7) 0.088(8) 0.080(7) -0.035(6) -0.018(5) 0.000(6)
 C03L 0.110(8) 0.091(7) 0.150(9) -0.068(7) 0.023(7) -0.015(6)
 C03M 0.088(8) 0.140(11) 0.081(8) -0.048(8) -0.003(6) 0.027(8)
 C03N 0.178(11) 0.096(8) 0.057(7) -0.017(6) 0.013(7) -0.044(8)
 C03O 0.126(9) 0.093(8) 0.078(7) -0.007(6) 0.007(7) 0.001(7)
 C03P 0.092(7) 0.094(8) 0.121(9) -0.051(7) 0.011(7) -0.002(6)
 C03Q 0.068(6) 0.094(7) 0.097(7) -0.027(6) -0.023(5) 0.016(5)
 C03R 0.147(10) 0.079(7) 0.077(7) -0.023(6) 0.013(8) -0.012(6)
 C03S 0.159(10) 0.088(7) 0.127(9) -0.059(7) -0.037(8) 0.021(7)
 C03T 0.064(7) 0.059(6) 0.130(9) -0.012(6) 0.017(6) -0.002(5)
 C03U 0.112(9) 0.127(10) 0.100(9) -0.051(8) 0.023(7) -0.009(8)
 C03V 0.146(9) 0.068(6) 0.093(8) -0.028(6) -0.024(8) 0.015(6)
 C03W 0.103(8) 0.090(7) 0.098(9) -0.011(7) -0.006(7) 0.020(6)
 C03X 0.142(10) 0.052(6) 0.133(9) -0.030(6) 0.004(8) 0.004(7)
 C03Y 0.146(10) 0.089(7) 0.107(8) -0.033(7) -0.035(7) 0.012(7)
 C03Z 0.140(11) 0.160(11) 0.070(7) -0.052(7) 0.017(8) -0.021(9)
 C040 0.152(11) 0.116(9) 0.086(8) -0.043(8) -0.001(8) 0.012(8)
 C041 0.091(8) 0.093(8) 0.156(11) -0.007(8) 0.035(7) 0.015(7)
 C042 0.101(7) 0.098(7) 0.080(7) -0.014(6) -0.012(6) 0.016(6)
 C043 0.169(14) 0.109(9) 0.090(9) -0.045(7) 0.015(9) -0.011(9)
 C044 0.186(14) 0.083(7) 0.079(8) -0.021(6) -0.005(9) 0.015(8)
 C045 0.119(10) 0.116(10) 0.103(10) -0.018(8) 0.005(8) 0.012(8)
 C046 0.127(10) 0.135(10) 0.091(8) -0.047(7) 0.000(7) 0.018(8)
 C047 0.074(6) 0.116(8) 0.088(7) -0.037(6) -0.010(6) 0.022(6)
 C048 0.142(11) 0.204(13) 0.104(9) -0.076(9) 0.058(8) -0.020(10)
 C049 0.215(16) 0.097(8) 0.064(7) -0.007(6) 0.026(10) -0.009(10)
 C04A 0.105(8) 0.147(10) 0.081(8) -0.041(7) 0.022(7) -0.019(7)
 C04B 0.26(2) 0.105(11) 0.055(9) -0.027(8) -0.015(11) -0.001(12)
 C04C 0.229(16) 0.099(10) 0.061(8) -0.027(8) 0.000(9) -0.044(10)
 C04D 0.153(12) 0.213(15) 0.098(9) 0.006(10) -0.051(9) 0.034(10)
 C04E 0.155(10) 0.102(8) 0.155(11) -0.067(8) -0.041(8) 0.028(7)
 C04F 0.151(12) 0.121(9) 0.078(9) -0.024(7) 0.021(8) -0.010(8)
 C04G 0.178(14) 0.118(12) 0.093(11) -0.031(9) -0.023(9) 0.045(10)
 C04H 0.116(9) 0.137(9) 0.111(8) -0.051(7) 0.026(7) 0.016(7)
 C04I 0.135(11) 0.145(11) 0.127(11) -0.064(9) 0.023(10) -0.001(8)
 C04J 0.111(10) 0.112(10) 0.129(10) -0.017(8) 0.039(8) 0.045(8)
 C04K 0.190(13) 0.134(10) 0.091(8) -0.033(8) -0.046(9) 0.044(9)
 C04L 0.154(12) 0.113(10) 0.228(15) -0.088(10) 0.038(11) -0.007(9)
 C04M 0.202(14) 0.141(11) 0.168(13) -0.054(10) -0.091(11) 0.069(10)
 C4 0.25(2) 0.52(5) 0.39(3) -0.33(4) 0.12(2) -0.08(3)
 C04P 0.083(15) 0.114(17) 0.38(4) -0.14(2) -0.12(2) 0.028(13)
 C04Q 0.38(2) 0.106(11) 0.125(11) -0.007(9) 0.053(13) -0.017(13)
 C04R 0.129(12) 0.36(3) 0.187(16) -0.114(18) -0.019(11) -0.020(14)
 C04S 0.38(3) 0.187(16) 0.125(12) -0.068(12) -0.024(14) 0.030(16)
 C04U 0.148(12) 0.127(11) 0.263(18) -0.052(11) -0.087(12) 0.033(9)
 C04X 0.45(3) 0.184(16) 0.168(15) 0.016(12) 0.036(17) -0.19(2)
 C04Y 0.212(16) 0.244(18) 0.112(11) -0.044(12) -0.040(11) -0.008(14)
 C04Z 0.34(3) 0.27(2) 0.121(13) -0.070(15) -0.062(15) 0.048(19)
 C050 0.27(2) 0.38(3) 0.185(19) -0.01(2) 0.049(18) 0.01(2)
 C052 0.25(2) 0.35(3) 0.167(15) 0.019(16) -0.058(14) -0.11(2)
 C054 0.202(15) 0.155(13) 0.261(19) -0.114(13) 0.078(13) -0.010(11)
 C055 0.28(2) 0.29(2) 0.32(3) -0.14(2) -0.19(2) 0.16(2)
 C8 0.49(4) 0.161(15) 0.105(11) 0.018(10) -0.068(15) -0.089(18)
 C6 0.207(17) 0.119(12) 0.33(2) -0.006(13) -0.134(18) -0.042(12)
 C21 0.29(4) 0.42(5) 0.17(2) -0.08(3) 0.11(2) -0.02(4)
 C57 0.40(4) 0.39(4) 0.25(3) 0.07(3) -0.15(3) -0.10(3)
 C5 0.26(2) 0.46(4) 0.23(2) -0.21(2) -0.026(18) 0.09(2)
 C40 0.224(19) 0.170(15) 0.35(3) -0.111(17) 0.115(19) -0.011(15)
 C2AA 0.25(2) 0.172(15) 0.37(3) -0.115(17) 0.084(19) 0.069(16)
 C38 0.26(4) 0.17(3) 0.30(5) -0.07(3) -0.05(4) 0.11(3)

_geom_special_details
;
 All esds (except the esd in the dihedral angle between two l.s. planes)
 are estimated using the full covariance matrix.  The cell esds are taken
 into account individually in the estimation of esds in distances, angles
 and torsion angles; correlations between esds in cell parameters are only
 used when they are defined by crystal symmetry.  An approximate (isotropic)
 treatment of cell esds is used for estimating esds involving l.s. planes.
;
loop_
  _geom_bond_atom_site_label_1
  _geom_bond_atom_site_label_2
  _geom_bond_distance
  _geom_bond_site_symmetry_2
  _geom_bond_publ_flag
 S001 C02O 1.774(9) . ?
 S001 C04E 1.809(12) . ?
 S002 C03J 1.781(9) . ?
 S002 C04P 1.673(14) . ?
 S002 C38 1.53(4) . ?
 S003 C025 1.764(9) . ?
 S003 C04Q 1.734(17) . ?
 S004 C03T 1.754(10) . ?
 S004 C054 1.710(16) . ?
 S005 C03I 1.767(10) . ?
 S005 C8 1.724(18) . ?
 S006 C032 1.788(10) . ?
 S006 C04S 1.735(13) . ?
 S007 C049 1.812(12) . ?
 S007 C052 1.834(19) . ?
 S008 C04B 1.756(15) . ?
 S008 C04X 1.78(2) . ?
 S009 C03M 1.777(12) . ?
 S009 C21 1.56(4) . ?
 S00A C04F 1.793(12) . ?
 S00A C5 1.76(2) . ?
 S00B C00C 1.67(3) . ?
 S00B C043 1.777(13) . ?
 C00C H00A 0.9800 . ?
 C00C H00B 0.9800 . ?
 C00C H00C 0.9800 . ?
 S00C C04J 1.810(11) . ?
 S00C C6 1.414(15) . ?
 N00D C00L 1.439(8) . ?
 N00D C017 1.396(9) . ?
 N00D C01J 1.354(9) . ?
 N00E C00M 1.370(9) . ?
 N00E C01B 1.479(9) . ?
 N00E C023 1.387(9) . ?
 N00F C00N 1.390(8) . ?
 N00F C014 1.370(9) . ?
 N00F C01D 1.473(9) . ?
 N00G C00K 1.380(9) . ?
 N00G C01U 1.367(9) . ?
 N00G C02H 1.485(9) . ?
 N00H C00R 1.355(9) . ?
 N00H C01M 1.388(9) . ?
 N00H C02S 1.448(9) . ?
 N00I C011 1.395(8) . ?
 N00I C01X 1.358(9) . ?
 N00I C02P 1.463(9) . ?
 C00J C011 1.366(10) . ?
 C00J C01C 1.448(10) . ?
 C00J C01W 1.427(9) . ?
 C00K C00W 1.402(9) . ?
 C00K C01O 1.419(10) . ?
 C00L H00D 0.9900 . ?
 C00L H00E 0.9900 . ?
 C00L C2 1.534(10) . ?
 C00M C00O 1.401(10) . ?
 C00M C02I 1.395(10) . ?
 C00N C00P 1.380(9) . ?
 C00N C01E 1.381(10) . ?
 C00O C015 1.419(10) . ?
 C00O C01I 1.446(11) . ?
 C00P C00Z 1.410(9) . ?
 C00P C01S 1.469(10) . ?
 C00Q C00R 1.400(10) . ?
 C00Q C019 1.420(10) . ?
 C00Q C01K 1.440(9) . ?
 C00R C02T 1.394(10) . ?
 C00S C00V 1.425(10) . ?
 C00S C01E 1.412(9) . ?
 C00S C01G 1.483(10) . ?
 C00T C013 1.459(10) . ?
 C00T C017 1.408(10) . ?
 C00T C01M 1.422(10) . ?
 C00U C01O 1.426(10) . ?
 C00U C01U 1.426(10) . ?
 C00U C01X 1.462(10) . ?
 C00V C00Z 1.366(9) . ?
 C00V C028 1.507(10) . ?
 C00W H00W 0.9500 . ?
 C00W C00Y 1.367(9) . ?
 C00X H00X 0.9500 . ?
 C00X C01T 1.368(10) . ?
 C00X C03J 1.330(11) . ?
 C00Y C029 1.462(10) . ?
 C00Y C02W 1.478(10) . ?
 C00Z H00Z 0.9500 . ?
 C010 H010 0.9500 . ?
 C010 C01N 1.389(10) . ?
 C010 C01P 1.367(11) . ?
 C011 C02F 1.399(10) . ?
 C012 H012 0.9500 . ?
 C012 C02L 1.346(12) . ?
 C012 C034 1.387(11) . ?
 C013 C01J 1.429(10) . ?
 C013 C02B 1.407(10) . ?
 C014 C01K 1.389(10) . ?
 C014 C01S 1.440(10) . ?
 C015 H015 0.9500 . ?
 C015 C02N 1.368(10) . ?
 C016 C01L 1.498(11) . ?
 C016 C02Z 1.403(12) . ?
 C016 C03O 1.375(12) . ?
 C017 C01S 1.414(10) . ?
 C018 H018 0.9500 . ?
 C018 C01A 1.377(11) . ?
 C018 C01G 1.397(11) . ?
 C019 H019 0.9500 . ?
 C019 C024 1.392(9) . ?
 C01A H01H 0.9500 . ?
 C01A C025 1.380(11) . ?
 C01B H01A 0.9900 . ?
 C01B H01B 0.9900 . ?
 C01B C026 1.508(10) . ?
 C01C C01X 1.426(10) . ?
 C01C C023 1.402(10) . ?
 C01D H01I 0.9900 . ?
 C01D H01J 0.9900 . ?
 C01D C01R 1.491(11) . ?
 C01E H01K 0.9500 . ?
 C01F H01F 0.9500 . ?
 C01F C02D 1.399(11) . ?
 C01F C037 1.400(12) . ?
 C01G C02V 1.367(10) . ?
 C01H C01Z 1.372(11) . ?
 C01H C02B 1.401(10) . ?
 C01H C02K 1.506(13) . ?
 C01I C01U 1.461(11) . ?
 C01I C023 1.427(10) . ?
 C01J C020 1.366(10) . ?
 C01K C01M 1.449(10) . ?
 C01L C02I 1.389(10) . ?
 C01L C02N 1.417(10) . ?
 C01N H01N 0.9500 . ?
 C01N C02O 1.369(11) . ?
 C01O C033 1.406(10) . ?
 C01P C01Q 1.506(10) . ?
 C01P C02M 1.407(12) . ?
 C01Q C01W 1.358(10) . ?
 C01Q C022 1.424(10) . ?
 C01R H01L 0.9900 . ?
 C01R H01M 0.9900 . ?
 C01R C03E 1.493(11) . ?
 C01T H01T 0.9500 . ?
 C01T C02W 1.368(10) . ?
 C01V H01C 0.9900 . ?
 C01V H01D 0.9900 . ?
 C01V C02X 1.520(11) . ?
 C01V C03S 1.561(12) . ?
 C01W H01W 0.9500 . ?
 C01Y H01E 0.9900 . ?
 C01Y H01G 0.9900 . ?
 C01Y C02P 1.517(11) . ?
 C01Y C03D 1.513(10) . ?
 C01Z C020 1.427(11) . ?
 C01Z C027 1.523(12) . ?
 C020 H020 0.9500 . ?
 C021 C029 1.449(11) . ?
 C021 C02Q 1.404(12) . ?
 C021 C03K 1.374(12) . ?
 C022 C02D 1.475(11) . ?
 C022 C02F 1.378(9) . ?
 C024 C02E 1.401(10) . ?
 C024 C034 1.467(11) . ?
 C025 C03B 1.369(12) . ?
 C026 H02A 0.9900 . ?
 C026 H02B 0.9900 . ?
 C026 C02X 1.500(10) . ?
 C027 C036 1.386(12) . ?
 C027 C039 1.361(12) . ?
 C028 C02C 1.404(11) . ?
 C028 C02G 1.387(11) . ?
 C029 C033 1.397(10) . ?
 C02A H02C 0.9500 . ?
 C02A C02M 1.400(11) . ?
 C02A C02O 1.400(12) . ?
 C02B H02L 0.9500 . ?
 C02C H02N 0.9500 . ?
 C02C C035 1.413(11) . ?
 C02D C038 1.349(11) . ?
 C02E C02R 1.497(10) . ?
 C02E C02T 1.398(10) . ?
 C02F H02F 0.9500 . ?
 C02G H02O 0.9500 . ?
 C02G C03H 1.392(12) . ?
 C02H H02D 0.9900 . ?
 C02H H02E 0.9900 . ?
 C02H C047 1.499(12) . ?
 C02I H02I 0.9500 . ?
 C2 H2A 0.9900 . ?
 C2 H2B 0.9900 . ?
 C2 C02Y 1.545(10) . ?
 C02K C03N 1.372(14) . ?
 C02K C040 1.370(14) . ?
 C02L H02P 0.9500 . ?
 C02L C03M 1.372(14) . ?
 C02M H02M 0.9500 . ?
 C02N C03C 1.506(12) . ?
 C02P H02G 0.9900 . ?
 C02P H02H 0.9900 . ?
 C02Q H02Q 0.9500 . ?
 C02Q C031 1.375(13) . ?
 C02R C02U 1.437(11) . ?
 C02R C030 1.364(11) . ?
 C02S H02R 0.9900 . ?
 C02S H02S 0.9900 . ?
 C02S C03G 1.530(11) . ?
 C02T H02T 0.9500 . ?
 C02U H02U 0.9500 . ?
 C02U C03X 1.394(12) . ?
 C02V H02V 0.9500 . ?
 C02V C03B 1.394(11) . ?
 C02W C03A 1.402(10) . ?
 C02X H02J 0.9900 . ?
 C02X H02K 0.9900 . ?
 C02Y H02W 0.9900 . ?
 C02Y H02X 0.9900 . ?
 C02Y C03L 1.497(12) . ?
 C02Z H02Z 0.9500 . ?
 C02Z C03V 1.399(12) . ?
 C030 H030 0.9500 . ?
 C030 C041 1.381(12) . ?
 C031 H031 0.9500 . ?
 C031 C03I 1.368(15) . ?
 C032 C037 1.342(13) . ?
 C032 C03F 1.411(14) . ?
 C033 H033 0.9500 . ?
 C034 C03P 1.419(12) . ?
 C035 H035 0.9500 . ?
 C035 C03T 1.395(14) . ?
 C036 H036 0.9500 . ?
 C036 C03Z 1.368(13) . ?
 C038 H038 0.9500 . ?
 C038 C03F 1.408(13) . ?
 C039 H039 0.9500 . ?
 C039 C04A 1.354(12) . ?
 C03A H03A 0.9500 . ?
 C03A C03Q 1.414(11) . ?
 C03B H03I 0.9500 . ?
 C03C C03R 1.365(13) . ?
 C03C C046 1.343(14) . ?
 C03D H03B 0.9900 . ?
 C03D H03C 0.9900 . ?
 C03D C03Y 1.551(13) . ?
 C03E H03J 0.9900 . ?
 C03E H03L 0.9900 . ?
 C03E C048 1.563(15) . ?
 C03F H03F 0.9500 . ?
 C03G H03M 0.9900 . ?
 C03G H03N 0.9900 . ?
 C03G C042 1.526(12) . ?
 C03H H03P 0.9500 . ?
 C03H C03T 1.389(13) . ?
 C03I C03W 1.412(15) . ?
 C03J C03Q 1.370(12) . ?
 C03K H03K 0.9500 . ?
 C03K C03W 1.369(12) . ?
 C03L H03S 0.9900 . ?
 C03L H03T 0.9900 . ?
 C03L C04L 1.546(15) . ?
 C03M C03U 1.385(15) . ?
 C03N H03U 0.9500 . ?
 C03N C04C 1.369(15) . ?
 C03O H03O 0.9500 . ?
 C03O C045 1.359(13) . ?
 C03P H03X 0.9500 . ?
 C03P C03U 1.333(13) . ?
 C03Q H03Q 0.9500 . ?
 C03R H03R 0.9500 . ?
 C03R C044 1.416(14) . ?
 C03S H03D 0.9900 . ?
 C03S H03E 0.9900 . ?
 C03S C04M 1.432(14) . ?
 C03U H03Y 0.9500 . ?
 C03V H03V 0.9500 . ?
 C03V C049 1.439(16) . ?
 C03W H03W 0.9500 . ?
 C03X H03Z 0.9500 . ?
 C03X C04J 1.332(15) . ?
 C03Y H03G 0.9900 . ?
 C03Y H03H 0.9900 . ?
 C03Y C04K 1.554(14) . ?
 C03Z H03 0.9500 . ?
 C03Z C04F 1.386(15) . ?
 C040 H040 0.9500 . ?
 C040 C04G 1.497(16) . ?
 C041 H041 0.9500 . ?
 C041 C04J 1.415(16) . ?
 C042 H04Y 0.9900 . ?
 C042 H 0.9900 . ?
 C042 C04D 1.513(16) . ?
 C043 C044 1.394(17) . ?
 C043 C04I 1.314(16) . ?
 C044 H044 0.9500 . ?
 C045 H045 0.9500 . ?
 C045 C049 1.366(17) . ?
 C046 H046 0.9500 . ?
 C046 C04I 1.430(15) . ?
 C047 H04A 0.9900 . ?
 C047 H04B 0.9900 . ?
 C047 C04H 1.545(12) . ?
 C048 H04Z 0.9900 . ?
 C048 HA 0.9900 . ?
 C048 C050 1.48(2) . ?
 C04A H04 0.9500 . ?
 C04A C04F 1.333(14) . ?
 C04B C04C 1.342(19) . ?
 C04B C04G 1.32(2) . ?
 C04C H0AA 0.9500 . ?
 C04D H1AA 0.9900 . ?
 C04D HB 0.9900 . ?
 C04D C04R 1.60(2) . ?
 C04E H04C 0.9800 . ?
 C04E H04D 0.9800 . ?
 C04E H04E 0.9800 . ?
 C04G H2AA 0.9500 . ?
 C04H H04F 0.9900 . ?
 C04H H04G 0.9900 . ?
 C04H C34 1.571(17) . ?
 C04I H04I 0.9500 . ?
 C04K H04H 0.9900 . ?
 C04K H04J 0.9900 . ?
 C04K C04Y 1.484(18) . ?
 C04L C40 1.53(2) . ?
 C04M H04K 0.9900 . ?
 C04M H04L 0.9900 . ?
 C04M C04U 1.538(15) . ?
 C4 H4A 0.9900 . ?
 C4 H4B 0.9900 . ?
 C4 C34 1.485(15) . ?
 C4 C98 1.531(19) . ?
 C04P H04M 0.9800 . ?
 C04P H04N 0.9800 . ?
 C04P H04O 0.9800 . ?
 C04Q H3AA 0.9800 . ?
 C04Q HC 0.9800 . ?
 C04Q HD 0.9800 . ?
 C04R H4AA 0.9900 . ?
 C04R HE 0.9900 . ?
 C04R C23 1.515(17) . ?
 C04S H04P 0.9800 . ?
 C04S H04Q 0.9800 . ?
 C04S H04R 0.9800 . ?
 C04U H04S 0.9900 . ?
 C04U H04T 0.9900 . ?
 C04U C055 1.61(2) . ?
 C04X H5AA 0.9800 . ?
 C04X HF 0.9800 . ?
 C04X HG 0.9800 . ?
 C04Y H04U 0.9900 . ?
 C04Y H04V 0.9900 . ?
 C04Y C04Z 1.58(2) . ?
 C04Z H04W 0.9900 . ?
 C04Z H04X 0.9900 . ?
 C04Z C57 1.59(3) . ?
 C050 C05F 1.502(18) . ?
 C052 H05A 0.9800 . ?
 C052 H05B 0.9800 . ?
 C052 H05C 0.9800 . ?
 C054 H05F 0.9800 . ?
 C054 H05G 0.9800 . ?
 C054 H05H 0.9800 . ?
 C055 H05D 0.9900 . ?
 C055 H05E 0.9900 . ?
 C055 C1 1.46(3) . ?
 C8 H8A 0.9800 . ?
 C8 H8B 0.9800 . ?
 C8 H8C 0.9800 . ?
 C6 H6A 0.9800 . ?
 C6 H6B 0.9800 . ?
 C6 H6C 0.9800 . ?
 C1 C62 1.49(2) . ?
 C14 C0AA 1.484(14) . ?
 C14 C39 1.33(4) . ?
 C14 C3AA 2.03(6) . ?
 C21 H21A 0.9800 . ?
 C21 H21B 0.9800 . ?
 C21 H21C 0.9800 . ?
 C23 H23A 0.9800 . ?
 C23 H23B 0.9800 . ?
 C23 H23C 0.9800 . ?
 C34 H34A 0.9900 . ?
 C34 H34B 0.9900 . ?
 C57 C26 1.48(2) . ?
 C5 H5A 0.9800 . ?
 C5 H5B 0.9800 . ?
 C5 H5C 0.9800 . ?
 C26 C92 1.49(2) . ?
 C62 C83 1.51(2) . ?
 C98 H98A 0.9800 . ?
 C98 H98B 0.9800 . ?
 C98 H98C 0.9800 . ?
 C83 C42 1.52(2) . ?
 C0AA C2AA 1.83(4) . ?
 C0AA C39 1.34(4) . ?
 C40 C2AA 1.548(16) . ?
 C39 C3AA 1.65(5) . ?
 C38 H38A 0.9800 . ?
 C38 H38B 0.9800 . ?
 C38 H38C 0.9800 . ?

loop_
  _geom_angle_atom_site_label_1
  _geom_angle_atom_site_label_2
  _geom_angle_atom_site_label_3
  _geom_angle
  _geom_angle_site_symmetry_1
  _geom_angle_site_symmetry_3
  _geom_angle_publ_flag
 C02O S001 C04E 105.8(5) . . ?
 C04P S002 C03J 106.1(7) . . ?
 C38 S002 C03J 109.9(12) . . ?
 C38 S002 C04P 84(2) . . ?
 C04Q S003 C025 104.5(6) . . ?
 C054 S004 C03T 107.5(7) . . ?
 C8 S005 C03I 102.3(8) . . ?
 C04S S006 C032 106.2(7) . . ?
 C049 S007 C052 106.0(8) . . ?
 C04B S008 C04X 105.8(11) . . ?
 C21 S009 C03M 108.4(12) . . ?
 C5 S00A C04F 109.5(8) . . ?
 C00C S00B C043 112.7(12) . . ?
 S00B C00C H00A 109.5 . . ?
 S00B C00C H00B 109.5 . . ?
 S00B C00C H00C 109.5 . . ?
 H00A C00C H00B 109.5 . . ?
 H00A C00C H00C 109.5 . . ?
 H00B C00C H00C 109.5 . . ?
 C6 S00C C04J 94.9(10) . . ?
 C017 N00D C00L 129.8(6) . . ?
 C01J N00D C00L 120.5(6) . . ?
 C01J N00D C017 109.4(6) . . ?
 C00M N00E C01B 120.3(6) . . ?
 C00M N00E C023 110.9(6) . . ?
 C023 N00E C01B 128.2(7) . . ?
 C00N N00F C01D 119.4(6) . . ?
 C014 N00F C00N 110.3(6) . . ?
 C014 N00F C01D 130.3(6) . . ?
 C00K N00G C02H 119.9(6) . . ?
 C01U N00G C00K 109.5(6) . . ?
 C01U N00G C02H 130.1(7) . . ?
 C00R N00H C01M 108.9(6) . . ?
 C00R N00H C02S 120.2(6) . . ?
 C01M N00H C02S 130.3(7) . . ?
 C011 N00I C02P 120.1(7) . . ?
 C01X N00I C011 107.8(6) . . ?
 C01X N00I C02P 131.9(6) . . ?
 C011 C00J C01C 106.7(6) . . ?
 C011 C00J C01W 115.0(7) . . ?
 C01W C00J C01C 138.2(7) . . ?
 N00G C00K C00W 127.1(7) . . ?
 N00G C00K C01O 109.2(6) . . ?
 C00W C00K C01O 123.7(7) . . ?
 N00D C00L H00D 109.0 . . ?
 N00D C00L H00E 109.0 . . ?
 N00D C00L C2 112.9(6) . . ?
 H00D C00L H00E 107.8 . . ?
 C2 C00L H00D 109.0 . . ?
 C2 C00L H00E 109.0 . . ?
 N00E C00M C00O 109.9(7) . . ?
 N00E C00M C02I 127.3(7) . . ?
 C02I C00M C00O 122.8(8) . . ?
 C00P C00N N00F 109.4(6) . . ?
 C00P C00N C01E 124.2(7) . . ?
 C01E C00N N00F 126.4(7) . . ?
 C00M C00O C015 115.4(7) . . ?
 C00M C00O C01I 104.7(7) . . ?
 C015 C00O C01I 139.9(7) . . ?
 C00N C00P C00Z 115.9(7) . . ?
 C00N C00P C01S 106.7(6) . . ?
 C00Z C00P C01S 137.4(7) . . ?
 C00R C00Q C019 115.2(7) . . ?
 C00R C00Q C01K 106.9(7) . . ?
 C019 C00Q C01K 137.8(7) . . ?
 N00H C00R C00Q 110.7(6) . . ?
 N00H C00R C02T 126.7(8) . . ?
 C02T C00R C00Q 122.6(8) . . ?
 C00V C00S C01G 125.1(7) . . ?
 C01E C00S C00V 117.3(7) . . ?
 C01E C00S C01G 117.3(7) . . ?
 C017 C00T C013 107.2(7) . . ?
 C017 C00T C01M 118.2(7) . . ?
 C01M C00T C013 134.5(7) . . ?
 C01O C00U C01X 135.4(8) . . ?
 C01U C00U C01O 107.9(6) . . ?
 C01U C00U C01X 116.7(7) . . ?
 C00S C00V C028 120.5(7) . . ?
 C00Z C00V C00S 120.9(7) . . ?
 C00Z C00V C028 118.5(7) . . ?
 C00K C00W H00W 119.8 . . ?
 C00Y C00W C00K 120.4(7) . . ?
 C00Y C00W H00W 119.8 . . ?
 C01T C00X H00X 118.7 . . ?
 C03J C00X H00X 118.7 . . ?
 C03J C00X C01T 122.5(9) . . ?
 C00W C00Y C029 118.5(6) . . ?
 C00W C00Y C02W 118.9(7) . . ?
 C029 C00Y C02W 122.6(7) . . ?
 C00P C00Z H00Z 118.9 . . ?
 C00V C00Z C00P 122.2(7) . . ?
 C00V C00Z H00Z 118.9 . . ?
 C01N C010 H010 119.2 . . ?
 C01P C010 H010 119.2 . . ?
 C01P C010 C01N 121.5(8) . . ?
 N00I C011 C02F 125.2(8) . . ?
 C00J C011 N00I 110.4(7) . . ?
 C00J C011 C02F 124.3(7) . . ?
 C02L C012 H012 118.4 . . ?
 C02L C012 C034 123.2(9) . . ?
 C034 C012 H012 118.4 . . ?
 C01J C013 C00T 105.0(7) . . ?
 C02B C013 C00T 140.8(7) . . ?
 C02B C013 C01J 114.2(7) . . ?
 N00F C014 C01K 129.8(7) . . ?
 N00F C014 C01S 107.5(6) . . ?
 C01K C014 C01S 122.7(8) . . ?
 C00O C015 H015 118.8 . . ?
 C02N C015 C00O 122.3(7) . . ?
 C02N C015 H015 118.8 . . ?
 C02Z C016 C01L 118.0(9) . . ?
 C03O C016 C01L 123.2(10) . . ?
 C03O C016 C02Z 118.8(9) . . ?
 N00D C017 C00T 108.4(7) . . ?
 N00D C017 C01S 129.4(7) . . ?
 C00T C017 C01S 122.1(7) . . ?
 C01A C018 H018 119.9 . . ?
 C01A C018 C01G 120.3(8) . . ?
 C01G C018 H018 119.9 . . ?
 C00Q C019 H019 118.4 . . ?
 C024 C019 C00Q 123.1(7) . . ?
 C024 C019 H019 118.4 . . ?
 C018 C01A H01H 119.2 . . ?
 C018 C01A C025 121.6(9) . . ?
 C025 C01A H01H 119.2 . . ?
 N00E C01B H01A 109.1 . . ?
 N00E C01B H01B 109.1 . . ?
 N00E C01B C026 112.5(6) . . ?
 H01A C01B H01B 107.8 . . ?
 C026 C01B H01A 109.1 . . ?
 C026 C01B H01B 109.1 . . ?
 C01X C01C C00J 105.5(7) . . ?
 C023 C01C C00J 137.1(7) . . ?
 C023 C01C C01X 117.4(7) . . ?
 N00F C01D H01I 108.7 . . ?
 N00F C01D H01J 108.7 . . ?
 N00F C01D C01R 114.0(6) . . ?
 H01I C01D H01J 107.6 . . ?
 C01R C01D H01I 108.7 . . ?
 C01R C01D H01J 108.7 . . ?
 C00N C01E C00S 119.4(7) . . ?
 C00N C01E H01K 120.3 . . ?
 C00S C01E H01K 120.3 . . ?
 C02D C01F H01F 118.3 . . ?
 C037 C01F H01F 118.3 . . ?
 C037 C01F C02D 123.4(9) . . ?
 C018 C01G C00S 120.1(8) . . ?
 C02V C01G C00S 121.9(8) . . ?
 C02V C01G C018 117.6(8) . . ?
 C01Z C01H C02B 120.7(7) . . ?
 C01Z C01H C02K 122.0(8) . . ?
 C02B C01H C02K 117.1(8) . . ?
 C00O C01I C01U 134.8(7) . . ?
 C023 C01I C00O 109.1(7) . . ?
 C023 C01I C01U 116.0(8) . . ?
 N00D C01J C013 110.1(7) . . ?
 N00D C01J C020 126.5(7) . . ?
 C020 C01J C013 123.4(8) . . ?
 C00Q C01K C01M 105.4(6) . . ?
 C014 C01K C00Q 137.3(8) . . ?
 C014 C01K C01M 117.3(7) . . ?
 C02I C01L C016 120.0(7) . . ?
 C02I C01L C02N 117.2(7) . . ?
 C02N C01L C016 122.4(8) . . ?
 N00H C01M C00T 130.0(8) . . ?
 N00H C01M C01K 108.2(7) . . ?
 C00T C01M C01K 121.7(7) . . ?
 C010 C01N H01N 119.8 . . ?
 C02O C01N C010 120.4(9) . . ?
 C02O C01N H01N 119.8 . . ?
 C00K C01O C00U 105.4(7) . . ?
 C033 C01O C00K 114.9(7) . . ?
 C033 C01O C00U 139.7(7) . . ?
 C010 C01P C01Q 120.6(8) . . ?
 C010 C01P C02M 118.4(7) . . ?
 C02M C01P C01Q 120.8(9) . . ?
 C01W C01Q C01P 116.8(8) . . ?
 C01W C01Q C022 119.9(7) . . ?
 C022 C01Q C01P 123.0(7) . . ?
 C01D C01R H01L 108.9 . . ?
 C01D C01R H01M 108.9 . . ?
 C01D C01R C03E 113.2(7) . . ?
 H01L C01R H01M 107.8 . . ?
 C03E C01R H01L 108.9 . . ?
 C03E C01R H01M 108.9 . . ?
 C014 C01S C00P 105.9(7) . . ?
 C017 C01S C00P 136.4(7) . . ?
 C017 C01S C014 117.7(7) . . ?
 C00X C01T H01T 119.0 . . ?
 C00X C01T C02W 121.9(8) . . ?
 C02W C01T H01T 119.0 . . ?
 N00G C01U C00U 107.7(7) . . ?
 N00G C01U C01I 129.6(8) . . ?
 C00U C01U C01I 122.6(7) . . ?
 H01C C01V H01D 107.9 . . ?
 C02X C01V H01C 109.3 . . ?
 C02X C01V H01D 109.3 . . ?
 C02X C01V C03S 111.7(8) . . ?
 C03S C01V H01C 109.3 . . ?
 C03S C01V H01D 109.3 . . ?
 C00J C01W H01W 118.6 . . ?
 C01Q C01W C00J 122.8(7) . . ?
 C01Q C01W H01W 118.6 . . ?
 N00I C01X C00U 128.1(7) . . ?
 N00I C01X C01C 109.4(7) . . ?
 C01C C01X C00U 122.5(8) . . ?
 H01E C01Y H01G 108.1 . . ?
 C02P C01Y H01E 109.5 . . ?
 C02P C01Y H01G 109.5 . . ?
 C03D C01Y H01E 109.5 . . ?
 C03D C01Y H01G 109.5 . . ?
 C03D C01Y C02P 110.6(7) . . ?
 C01H C01Z C020 118.2(8) . . ?
 C01H C01Z C027 124.0(8) . . ?
 C020 C01Z C027 117.8(8) . . ?
 C01J C020 C01Z 120.1(8) . . ?
 C01J C020 H020 119.9 . . ?
 C01Z C020 H020 119.9 . . ?
 C02Q C021 C029 121.1(9) . . ?
 C03K C021 C029 123.7(9) . . ?
 C03K C021 C02Q 115.2(9) . . ?
 C01Q C022 C02D 124.0(7) . . ?
 C02F C022 C01Q 118.6(7) . . ?
 C02F C022 C02D 117.2(7) . . ?
 N00E C023 C01C 130.0(7) . . ?
 N00E C023 C01I 105.4(7) . . ?
 C01C C023 C01I 124.6(7) . . ?
 C019 C024 C02E 119.7(7) . . ?
 C019 C024 C034 117.3(7) . . ?
 C02E C024 C034 123.0(7) . . ?
 C01A C025 S003 123.3(8) . . ?
 C03B C025 S003 118.2(8) . . ?
 C03B C025 C01A 118.5(8) . . ?
 C01B C026 H02A 109.0 . . ?
 C01B C026 H02B 109.0 . . ?
 H02A C026 H02B 107.8 . . ?
 C02X C026 C01B 113.1(7) . . ?
 C02X C026 H02A 109.0 . . ?
 C02X C026 H02B 109.0 . . ?
 C036 C027 C01Z 121.2(10) . . ?
 C039 C027 C01Z 122.5(9) . . ?
 C039 C027 C036 116.2(9) . . ?
 C02C C028 C00V 119.5(8) . . ?
 C02G C028 C00V 122.0(8) . . ?
 C02G C028 C02C 118.5(8) . . ?
 C021 C029 C00Y 123.5(7) . . ?
 C033 C029 C00Y 118.9(7) . . ?
 C033 C029 C021 117.4(8) . . ?
 C02M C02A H02C 120.3 . . ?
 C02M C02A C02O 119.4(9) . . ?
 C02O C02A H02C 120.3 . . ?
 C013 C02B H02L 118.5 . . ?
 C01H C02B C013 123.0(8) . . ?
 C01H C02B H02L 118.5 . . ?
 C028 C02C H02N 120.6 . . ?
 C028 C02C C035 118.8(9) . . ?
 C035 C02C H02N 120.6 . . ?
 C01F C02D C022 120.2(9) . . ?
 C038 C02D C01F 115.8(8) . . ?
 C038 C02D C022 123.5(8) . . ?
 C024 C02E C02R 123.0(8) . . ?
 C02T C02E C024 118.5(7) . . ?
 C02T C02E C02R 118.5(7) . . ?
 C011 C02F H02F 120.4 . . ?
 C022 C02F C011 119.2(7) . . ?
 C022 C02F H02F 120.4 . . ?
 C028 C02G H02O 118.6 . . ?
 C028 C02G C03H 122.7(9) . . ?
 C03H C02G H02O 118.6 . . ?
 N00G C02H H02D 109.4 . . ?
 N00G C02H H02E 109.4 . . ?
 N00G C02H C047 111.3(7) . . ?
 H02D C02H H02E 108.0 . . ?
 C047 C02H H02D 109.4 . . ?
 C047 C02H H02E 109.4 . . ?
 C00M C02I H02I 119.6 . . ?
 C01L C02I C00M 120.8(7) . . ?
 C01L C02I H02I 119.6 . . ?
 C00L C2 H2A 109.4 . . ?
 C00L C2 H2B 109.4 . . ?
 C00L C2 C02Y 111.3(6) . . ?
 H2A C2 H2B 108.0 . . ?
 C02Y C2 H2A 109.4 . . ?
 C02Y C2 H2B 109.4 . . ?
 C03N C02K C01H 124.4(11) . . ?
 C040 C02K C01H 117.2(12) . . ?
 C040 C02K C03N 118.3(11) . . ?
 C012 C02L H02P 119.6 . . ?
 C012 C02L C03M 120.8(11) . . ?
 C03M C02L H02P 119.6 . . ?
 C01P C02M H02M 119.8 . . ?
 C02A C02M C01P 120.4(9) . . ?
 C02A C02M H02M 119.8 . . ?
 C015 C02N C01L 121.2(7) . . ?
 C015 C02N C03C 116.5(7) . . ?
 C01L C02N C03C 121.7(8) . . ?
 C01N C02O S001 123.9(9) . . ?
 C01N C02O C02A 119.7(8) . . ?
 C02A C02O S001 116.2(8) . . ?
 N00I C02P C01Y 114.8(7) . . ?
 N00I C02P H02G 108.6 . . ?
 N00I C02P H02H 108.6 . . ?
 C01Y C02P H02G 108.6 . . ?
 C01Y C02P H02H 108.6 . . ?
 H02G C02P H02H 107.5 . . ?
 C021 C02Q H02Q 118.6 . . ?
 C031 C02Q C021 122.8(10) . . ?
 C031 C02Q H02Q 118.6 . . ?
 C02U C02R C02E 120.2(8) . . ?
 C030 C02R C02E 122.4(8) . . ?
 C030 C02R C02U 117.4(8) . . ?
 N00H C02S H02R 108.9 . . ?
 N00H C02S H02S 108.9 . . ?
 N00H C02S C03G 113.2(7) . . ?
 H02R C02S H02S 107.7 . . ?
 C03G C02S H02R 108.9 . . ?
 C03G C02S H02S 108.9 . . ?
 C00R C02T C02E 120.8(7) . . ?
 C00R C02T H02T 119.6 . . ?
 C02E C02T H02T 119.6 . . ?
 C02R C02U H02U 120.2 . . ?
 C03X C02U C02R 119.7(10) . . ?
 C03X C02U H02U 120.2 . . ?
 C01G C02V H02V 119.0 . . ?
 C01G C02V C03B 122.0(8) . . ?
 C03B C02V H02V 119.0 . . ?
 C01T C02W C00Y 121.0(7) . . ?
 C01T C02W C03A 116.9(7) . . ?
 C03A C02W C00Y 122.1(8) . . ?
 C01V C02X H02J 108.7 . . ?
 C01V C02X H02K 108.7 . . ?
 C026 C02X C01V 114.4(7) . . ?
 C026 C02X H02J 108.7 . . ?
 C026 C02X H02K 108.7 . . ?
 H02J C02X H02K 107.6 . . ?
 C2 C02Y H02W 108.7 . . ?
 C2 C02Y H02X 108.7 . . ?
 H02W C02Y H02X 107.6 . . ?
 C03L C02Y C2 114.2(8) . . ?
 C03L C02Y H02W 108.7 . . ?
 C03L C02Y H02X 108.7 . . ?
 C016 C02Z H02Z 119.4 . . ?
 C03V C02Z C016 121.3(10) . . ?
 C03V C02Z H02Z 119.4 . . ?
 C02R C030 H030 118.5 . . ?
 C02R C030 C041 123.1(10) . . ?
 C041 C030 H030 118.5 . . ?
 C02Q C031 H031 120.0 . . ?
 C03I C031 C02Q 119.9(11) . . ?
 C03I C031 H031 120.0 . . ?
 C037 C032 S006 118.6(10) . . ?
 C037 C032 C03F 121.3(9) . . ?
 C03F C032 S006 120.0(10) . . ?
 C01O C033 H033 118.3 . . ?
 C029 C033 C01O 123.4(7) . . ?
 C029 C033 H033 118.3 . . ?
 C012 C034 C024 122.4(8) . . ?
 C012 C034 C03P 114.5(9) . . ?
 C03P C034 C024 123.1(10) . . ?
 C02C C035 H035 119.2 . . ?
 C03T C035 C02C 121.6(10) . . ?
 C03T C035 H035 119.2 . . ?
 C027 C036 H036 119.1 . . ?
 C03Z C036 C027 121.8(11) . . ?
 C03Z C036 H036 119.1 . . ?
 C032 C037 C01F 118.3(10) . . ?
 C02D C038 H038 118.1 . . ?
 C02D C038 C03F 123.7(9) . . ?
 C03F C038 H038 118.1 . . ?
 C027 C039 H039 118.7 . . ?
 C04A C039 C027 122.6(10) . . ?
 C04A C039 H039 118.7 . . ?
 C02W C03A H03A 120.4 . . ?
 C02W C03A C03Q 119.3(8) . . ?
 C03Q C03A H03A 120.4 . . ?
 C025 C03B C02V 120.0(9) . . ?
 C025 C03B H03I 120.0 . . ?
 C02V C03B H03I 120.0 . . ?
 C03R C03C C02N 123.0(11) . . ?
 C046 C03C C02N 120.8(11) . . ?
 C046 C03C C03R 116.2(10) . . ?
 C01Y C03D H03B 109.2 . . ?
 C01Y C03D H03C 109.2 . . ?
 C01Y C03D C03Y 112.2(8) . . ?
 H03B C03D H03C 107.9 . . ?
 C03Y C03D H03B 109.2 . . ?
 C03Y C03D H03C 109.2 . . ?
 C01R C03E H03J 108.9 . . ?
 C01R C03E H03L 108.9 . . ?
 C01R C03E C048 113.4(9) . . ?
 H03J C03E H03L 107.7 . . ?
 C048 C03E H03J 108.9 . . ?
 C048 C03E H03L 108.9 . . ?
 C032 C03F H03F 121.4 . . ?
 C038 C03F C032 117.3(10) . . ?
 C038 C03F H03F 121.4 . . ?
 C02S C03G H03M 109.3 . . ?
 C02S C03G H03N 109.3 . . ?
 H03M C03G H03N 108.0 . . ?
 C042 C03G C02S 111.4(8) . . ?
 C042 C03G H03M 109.3 . . ?
 C042 C03G H03N 109.3 . . ?
 C02G C03H H03P 120.4 . . ?
 C03T C03H C02G 119.2(10) . . ?
 C03T C03H H03P 120.4 . . ?
 C031 C03I S005 117.8(11) . . ?
 C031 C03I C03W 119.3(10) . . ?
 C03W C03I S005 122.9(12) . . ?
 C00X C03J S002 126.0(8) . . ?
 C00X C03J C03Q 118.2(8) . . ?
 C03Q C03J S002 115.8(8) . . ?
 C021 C03K H03K 117.9 . . ?
 C03W C03K C021 124.2(10) . . ?
 C03W C03K H03K 117.9 . . ?
 C02Y C03L H03S 108.5 . . ?
 C02Y C03L H03T 108.5 . . ?
 C02Y C03L C04L 115.2(9) . . ?
 H03S C03L H03T 107.5 . . ?
 C04L C03L H03S 108.5 . . ?
 C04L C03L H03T 108.5 . . ?
 C02L C03M S009 121.4(13) . . ?
 C02L C03M C03U 118.0(10) . . ?
 C03U C03M S009 120.6(11) . . ?
 C02K C03N H03U 119.2 . . ?
 C04C C03N C02K 121.6(13) . . ?
 C04C C03N H03U 119.2 . . ?
 C016 C03O H03O 118.9 . . ?
 C045 C03O C016 122.2(11) . . ?
 C045 C03O H03O 118.9 . . ?
 C034 C03P H03X 118.8 . . ?
 C03U C03P C034 122.4(11) . . ?
 C03U C03P H03X 118.8 . . ?
 C03A C03Q H03Q 119.5 . . ?
 C03J C03Q C03A 121.1(8) . . ?
 C03J C03Q H03Q 119.5 . . ?
 C03C C03R H03R 118.0 . . ?
 C03C C03R C044 123.9(12) . . ?
 C044 C03R H03R 118.0 . . ?
 C01V C03S H03D 108.6 . . ?
 C01V C03S H03E 108.6 . . ?
 H03D C03S H03E 107.6 . . ?
 C04M C03S C01V 114.5(9) . . ?
 C04M C03S H03D 108.6 . . ?
 C04M C03S H03E 108.6 . . ?
 C035 C03T S004 121.9(10) . . ?
 C03H C03T S004 119.0(9) . . ?
 C03H C03T C035 119.1(9) . . ?
 C03M C03U H03Y 119.5 . . ?
 C03P C03U C03M 121.0(11) . . ?
 C03P C03U H03Y 119.5 . . ?
 C02Z C03V H03V 121.8 . . ?
 C02Z C03V C049 116.4(11) . . ?
 C049 C03V H03V 121.8 . . ?
 C03I C03W H03W 120.7 . . ?
 C03K C03W C03I 118.5(11) . . ?
 C03K C03W H03W 120.7 . . ?
 C02U C03X H03Z 119.7 . . ?
 C04J C03X C02U 120.5(11) . . ?
 C04J C03X H03Z 119.7 . . ?
 C03D C03Y H03G 109.7 . . ?
 C03D C03Y H03H 109.7 . . ?
 C03D C03Y C04K 109.7(10) . . ?
 H03G C03Y H03H 108.2 . . ?
 C04K C03Y H03G 109.7 . . ?
 C04K C03Y H03H 109.7 . . ?
 C036 C03Z H03 120.4 . . ?
 C036 C03Z C04F 119.2(11) . . ?
 C04F C03Z H03 120.4 . . ?
 C02K C040 H040 121.5 . . ?
 C02K C040 C04G 117.0(13) . . ?
 C04G C040 H040 121.5 . . ?
 C030 C041 H041 121.2 . . ?
 C030 C041 C04J 117.5(10) . . ?
 C04J C041 H041 121.2 . . ?
 C03G C042 H04Y 109.6 . . ?
 C03G C042 H 109.6 . . ?
 H04Y C042 H 108.1 . . ?
 C04D C042 C03G 110.4(10) . . ?
 C04D C042 H04Y 109.6 . . ?
 C04D C042 H 109.6 . . ?
 C044 C043 S00B 119.1(13) . . ?
 C04I C043 S00B 121.0(14) . . ?
 C04I C043 C044 119.9(13) . . ?
 C03R C044 H044 121.5 . . ?
 C043 C044 C03R 117.1(13) . . ?
 C043 C044 H044 121.5 . . ?
 C03O C045 H045 120.2 . . ?
 C03O C045 C049 119.6(12) . . ?
 C049 C045 H045 120.2 . . ?
 C03C C046 H046 119.2 . . ?
 C03C C046 C04I 121.7(12) . . ?
 C04I C046 H046 119.2 . . ?
 C02H C047 H04A 109.9 . . ?
 C02H C047 H04B 109.9 . . ?
 C02H C047 C04H 109.1(9) . . ?
 H04A C047 H04B 108.3 . . ?
 C04H C047 H04A 109.9 . . ?
 C04H C047 H04B 109.9 . . ?
 C03E C048 H04Z 109.0 . . ?
 C03E C048 HA 109.0 . . ?
 H04Z C048 HA 107.8 . . ?
 C050 C048 C03E 113.0(15) . . ?
 C050 C048 H04Z 109.0 . . ?
 C050 C048 HA 109.0 . . ?
 C03V C049 S007 118.3(13) . . ?
 C045 C049 S007 120.0(11) . . ?
 C045 C049 C03V 121.5(11) . . ?
 C039 C04A H04 119.4 . . ?
 C04F C04A C039 121.1(11) . . ?
 C04F C04A H04 119.4 . . ?
 C04C C04B S008 125.3(17) . . ?
 C04G C04B S008 116.9(18) . . ?
 C04G C04B C04C 117.7(15) . . ?
 C03N C04C H0AA 118.4 . . ?
 C04B C04C C03N 123.2(15) . . ?
 C04B C04C H0AA 118.4 . . ?
 C042 C04D H1AA 110.6 . . ?
 C042 C04D HB 110.6 . . ?
 C042 C04D C04R 105.6(13) . . ?
 H1AA C04D HB 108.8 . . ?
 C04R C04D H1AA 110.6 . . ?
 C04R C04D HB 110.6 . . ?
 S001 C04E H04C 109.5 . . ?
 S001 C04E H04D 109.5 . . ?
 S001 C04E H04E 109.5 . . ?
 H04C C04E H04D 109.5 . . ?
 H04C C04E H04E 109.5 . . ?
 H04D C04E H04E 109.5 . . ?
 C03Z C04F S00A 116.6(11) . . ?
 C04A C04F S00A 124.2(12) . . ?
 C04A C04F C03Z 119.1(11) . . ?
 C040 C04G H2AA 119.0 . . ?
 C04B C04G C040 122.1(16) . . ?
 C04B C04G H2AA 119.0 . . ?
 C047 C04H H04F 109.9 . . ?
 C047 C04H H04G 109.9 . . ?
 C047 C04H C34 108.9(11) . . ?
 H04F C04H H04G 108.3 . . ?
 C34 C04H H04F 109.9 . . ?
 C34 C04H H04G 109.9 . . ?
 C043 C04I C046 121.1(14) . . ?
 C043 C04I H04I 119.4 . . ?
 C046 C04I H04I 119.4 . . ?
 C03X C04J S00C 115.0(12) . . ?
 C03X C04J C041 121.7(10) . . ?
 C041 C04J S00C 123.2(10) . . ?
 C03Y C04K H04H 109.0 . . ?
 C03Y C04K H04J 109.0 . . ?
 H04H C04K H04J 107.8 . . ?
 C04Y C04K C03Y 113.1(13) . . ?
 C04Y C04K H04H 109.0 . . ?
 C04Y C04K H04J 109.0 . . ?
 C40 C04L C03L 110.9(12) . . ?
 C03S C04M H04K 108.3 . . ?
 C03S C04M H04L 108.3 . . ?
 C03S C04M C04U 116.1(12) . . ?
 H04K C04M H04L 107.4 . . ?
 C04U C04M H04K 108.3 . . ?
 C04U C04M H04L 108.3 . . ?
 H4A C4 H4B 108.9 . . ?
 C34 C4 H4A 110.9 . . ?
 C34 C4 H4B 110.9 . . ?
 C34 C4 C98 104(2) . . ?
 C98 C4 H4A 110.9 . . ?
 C98 C4 H4B 110.9 . . ?
 S002 C04P H04M 109.5 . . ?
 S002 C04P H04N 109.5 . . ?
 S002 C04P H04O 109.5 . . ?
 H04M C04P H04N 109.5 . . ?
 H04M C04P H04O 109.5 . . ?
 H04N C04P H04O 109.5 . . ?
 S003 C04Q H3AA 109.5 . . ?
 S003 C04Q HC 109.5 . . ?
 S003 C04Q HD 109.5 . . ?
 H3AA C04Q HC 109.5 . . ?
 H3AA C04Q HD 109.5 . . ?
 HC C04Q HD 109.5 . . ?
 C04D C04R H4AA 110.2 . . ?
 C04D C04R HE 110.2 . . ?
 H4AA C04R HE 108.5 . . ?
 C23 C04R C04D 107.5(19) . . ?
 C23 C04R H4AA 110.2 . . ?
 C23 C04R HE 110.2 . . ?
 S006 C04S H04P 109.5 . . ?
 S006 C04S H04Q 109.5 . . ?
 S006 C04S H04R 109.5 . . ?
 H04P C04S H04Q 109.5 . . ?
 H04P C04S H04R 109.5 . . ?
 H04Q C04S H04R 109.5 . . ?
 C04M C04U H04S 109.1 . . ?
 C04M C04U H04T 109.1 . . ?
 C04M C04U C055 112.7(13) . . ?
 H04S C04U H04T 107.8 . . ?
 C055 C04U H04S 109.1 . . ?
 C055 C04U H04T 109.1 . . ?
 S008 C04X H5AA 109.5 . . ?
 S008 C04X HF 109.5 . . ?
 S008 C04X HG 109.5 . . ?
 H5AA C04X HF 109.5 . . ?
 H5AA C04X HG 109.5 . . ?
 HF C04X HG 109.5 . . ?
 C04K C04Y H04U 109.0 . . ?
 C04K C04Y H04V 109.0 . . ?
 C04K C04Y C04Z 113.1(16) . . ?
 H04U C04Y H04V 107.8 . . ?
 C04Z C04Y H04U 109.0 . . ?
 C04Z C04Y H04V 109.0 . . ?
 C04Y C04Z H04W 107.7 . . ?
 C04Y C04Z H04X 107.7 . . ?
 C04Y C04Z C57 118(2) . . ?
 H04W C04Z H04X 107.1 . . ?
 C57 C04Z H04W 107.7 . . ?
 C57 C04Z H04X 107.7 . . ?
 C048 C050 C05F 114(2) . . ?
 S007 C052 H05A 109.5 . . ?
 S007 C052 H05B 109.5 . . ?
 S007 C052 H05C 109.5 . . ?
 H05A C052 H05B 109.5 . . ?
 H05A C052 H05C 109.5 . . ?
 H05B C052 H05C 109.5 . . ?
 S004 C054 H05F 109.5 . . ?
 S004 C054 H05G 109.5 . . ?
 S004 C054 H05H 109.5 . . ?
 H05F C054 H05G 109.5 . . ?
 H05F C054 H05H 109.5 . . ?
 H05G C054 H05H 109.5 . . ?
 C04U C055 H05D 109.7 . . ?
 C04U C055 H05E 109.7 . . ?
 H05D C055 H05E 108.2 . . ?
 C1 C055 C04U 110.0(19) . . ?
 C1 C055 H05D 109.7 . . ?
 C1 C055 H05E 109.7 . . ?
 S005 C8 H8A 109.5 . . ?
 S005 C8 H8B 109.5 . . ?
 S005 C8 H8C 109.5 . . ?
 H8A C8 H8B 109.5 . . ?
 H8A C8 H8C 109.5 . . ?
 H8B C8 H8C 109.5 . . ?
 S00C C6 H6A 109.5 . . ?
 S00C C6 H6B 109.5 . . ?
 S00C C6 H6C 109.5 . . ?
 H6A C6 H6B 109.5 . . ?
 H6A C6 H6C 109.5 . . ?
 H6B C6 H6C 109.5 . . ?
 C055 C1 C62 113(4) . . ?
 C0AA C14 C3AA 110(3) . . ?
 C39 C14 C0AA 56(2) . . ?
 C39 C14 C3AA 54(2) . . ?
 S009 C21 H21A 109.5 . . ?
 S009 C21 H21B 109.5 . . ?
 S009 C21 H21C 109.5 . . ?
 H21A C21 H21B 109.5 . . ?
 H21A C21 H21C 109.5 . . ?
 H21B C21 H21C 109.5 . . ?
 C04R C23 H23A 109.5 . . ?
 C04R C23 H23B 109.5 . . ?
 C04R C23 H23C 109.5 . . ?
 H23A C23 H23B 109.5 . . ?
 H23A C23 H23C 109.5 . . ?
 H23B C23 H23C 109.5 . . ?
 C04H C34 H34A 109.9 . . ?
 C04H C34 H34B 109.9 . . ?
 C4 C34 C04H 109.0(15) . . ?
 C4 C34 H34A 109.9 . . ?
 C4 C34 H34B 109.9 . . ?
 H34A C34 H34B 108.3 . . ?
 C26 C57 C04Z 111(4) . . ?
 S00A C5 H5A 109.5 . . ?
 S00A C5 H5B 109.5 . . ?
 S00A C5 H5C 109.5 . . ?
 H5A C5 H5B 109.5 . . ?
 H5A C5 H5C 109.5 . . ?
 H5B C5 H5C 109.5 . . ?
 C57 C26 C92 155(7) . . ?
 C1 C62 C83 101(4) . . ?
 C4 C98 H98A 109.5 . . ?
 C4 C98 H98B 109.5 . . ?
 C4 C98 H98C 109.5 . . ?
 H98A C98 H98B 109.5 . . ?
 H98A C98 H98C 109.5 . . ?
 H98B C98 H98C 109.5 . . ?
 C62 C83 C42 104(6) . . ?
 C14 C0AA C2AA 80(3) . . ?
 C39 C0AA C14 56(2) . . ?
 C39 C0AA C2AA 133(3) . . ?
 C04L C40 C2AA 112.1(16) . . ?
 C40 C2AA C0AA 113(2) . . ?
 C14 C39 C0AA 67.8(14) . . ?
 C14 C39 C3AA 85(2) . . ?
 C0AA C39 C3AA 150(2) . . ?
 C39 C3AA C14 40.7(16) . . ?
 S002 C38 H38A 109.5 . . ?
 S002 C38 H38B 109.5 . . ?
 S002 C38 H38C 109.5 . . ?
 H38A C38 H38B 109.5 . . ?
 H38A C38 H38C 109.5 . . ?
 H38B C38 H38C 109.5 . . ?

loop_
  _geom_torsion_atom_site_label_1
  _geom_torsion_atom_site_label_2
  _geom_torsion_atom_site_label_3
  _geom_torsion_atom_site_label_4
  _geom_torsion
  _geom_torsion_site_symmetry_1
  _geom_torsion_site_symmetry_2
  _geom_torsion_site_symmetry_3
  _geom_torsion_site_symmetry_4
  _geom_torsion_publ_flag
 S002 C03J C03Q C03A 179.1(7) . . . . ?
 S003 C025 C03B C02V -178.5(7) . . . . ?
 S005 C03I C03W C03K -179.6(7) . . . . ?
 S006 C032 C037 C01F 179.7(7) . . . . ?
 S006 C032 C03F C038 -177.7(8) . . . . ?
 S008 C04B C04C C03N -177.4(8) . . . . ?
 S008 C04B C04G C040 -179.9(8) . . . . ?
 S009 C03M C03U C03P -177.8(8) . . . . ?
 S00B C043 C044 C03R 177.8(7) . . . . ?
 S00B C043 C04I C046 -177.8(9) . . . . ?
 C00C S00B C043 C044 -161.6(18) . . . . ?
 C00C S00B C043 C04I 18(2) . . . . ?
 N00D C00L C2 C02Y 170.3(6) . . . . ?
 N00D C017 C01S C00P -6.8(14) . . . . ?
 N00D C017 C01S C014 173.6(7) . . . . ?
 N00D C01J C020 C01Z -177.5(8) . . . . ?
 N00E C00M C00O C015 -179.3(7) . . . . ?
 N00E C00M C00O C01I 3.1(9) . . . . ?
 N00E C00M C02I C01L -178.8(8) . . . . ?
 N00E C01B C026 C02X 167.8(7) . . . . ?
 N00F C00N C00P C00Z -177.7(6) . . . . ?
 N00F C00N C00P C01S 2.7(8) . . . . ?
 N00F C00N C01E C00S 179.8(7) . . . . ?
 N00F C014 C01K C00Q -0.4(15) . . . . ?
 N00F C014 C01K C01M 176.0(7) . . . . ?
 N00F C014 C01S C00P 4.3(8) . . . . ?
 N00F C014 C01S C017 -176.1(6) . . . . ?
 N00F C01D C01R C03E 171.0(7) . . . . ?
 N00G C00K C00W C00Y 179.6(7) . . . . ?
 N00G C00K C01O C00U 4.0(8) . . . . ?
 N00G C00K C01O C033 -175.9(7) . . . . ?
 N00G C02H C047 C04H 172.8(7) . . . . ?
 N00H C00R C02T C02E 177.8(7) . . . . ?
 N00H C02S C03G C042 173.1(7) . . . . ?
 N00I C011 C02F C022 174.9(7) . . . . ?
 C00J C011 C02F C022 -2.6(13) . . . . ?
 C00J C01C C01X N00I 4.1(8) . . . . ?
 C00J C01C C01X C00U -177.2(7) . . . . ?
 C00J C01C C023 N00E -0.9(15) . . . . ?
 C00J C01C C023 C01I 177.4(8) . . . . ?
 C00K N00G C01U C00U -1.2(9) . . . . ?
 C00K N00G C01U C01I -179.3(8) . . . . ?
 C00K N00G C02H C047 -86.6(9) . . . . ?
 C00K C00W C00Y C029 -3.0(11) . . . . ?
 C00K C00W C00Y C02W 178.5(7) . . . . ?
 C00K C01O C033 C029 -4.6(12) . . . . ?
 C00L N00D C017 C00T 171.6(7) . . . . ?
 C00L N00D C017 C01S -6.6(12) . . . . ?
 C00L N00D C01J C013 -173.4(6) . . . . ?
 C00L N00D C01J C020 5.4(11) . . . . ?
 C00L C2 C02Y C03L -179.3(8) . . . . ?
 C00M N00E C01B C026 -85.2(9) . . . . ?
 C00M N00E C023 C01C 177.8(8) . . . . ?
 C00M N00E C023 C01I -0.7(8) . . . . ?
 C00M C00O C015 C02N 0.5(12) . . . . ?
 C00M C00O C01I C01U 178.1(8) . . . . ?
 C00M C00O C01I C023 -3.6(9) . . . . ?
 C00N N00F C014 C01K 176.8(7) . . . . ?
 C00N N00F C014 C01S -2.8(8) . . . . ?
 C00N N00F C01D C01R -83.6(8) . . . . ?
 C00N C00P C00Z C00V -2.5(11) . . . . ?
 C00N C00P C01S C014 -4.2(8) . . . . ?
 C00N C00P C01S C017 176.2(8) . . . . ?
 C00O C00M C02I C01L -1.3(13) . . . . ?
 C00O C015 C02N C01L -5.2(13) . . . . ?
 C00O C015 C02N C03C -176.6(9) . . . . ?
 C00O C01I C01U N00G -6.0(15) . . . . ?
 C00O C01I C01U C00U 176.2(8) . . . . ?
 C00O C01I C023 N00E 2.7(8) . . . . ?
 C00O C01I C023 C01C -176.0(7) . . . . ?
 C00P C00N C01E C00S -0.4(12) . . . . ?
 C00Q C00R C02T C02E 0.2(12) . . . . ?
 C00Q C019 C024 C02E 2.7(12) . . . . ?
 C00Q C019 C024 C034 -177.1(7) . . . . ?
 C00Q C01K C01M N00H 1.3(8) . . . . ?
 C00Q C01K C01M C00T -177.9(7) . . . . ?
 C00R N00H C01M C00T 178.4(8) . . . . ?
 C00R N00H C01M C01K -0.7(8) . . . . ?
 C00R N00H C02S C03G -88.4(8) . . . . ?
 C00R C00Q C019 C024 -4.5(11) . . . . ?
 C00R C00Q C01K C014 175.2(8) . . . . ?
 C00R C00Q C01K C01M -1.4(8) . . . . ?
 C00S C00V C00Z C00P 0.6(12) . . . . ?
 C00S C00V C028 C02C 131.1(8) . . . . ?
 C00S C00V C028 C02G -50.8(11) . . . . ?
 C00S C01G C02V C03B 173.1(8) . . . . ?
 C00T C013 C01J N00D 0.8(8) . . . . ?
 C00T C013 C01J C020 -178.0(7) . . . . ?
 C00T C013 C02B C01H 176.6(9) . . . . ?
 C00T C017 C01S C00P 175.2(8) . . . . ?
 C00T C017 C01S C014 -4.3(11) . . . . ?
 C00U C01O C033 C029 175.5(9) . . . . ?
 C00V C00S C01E C00N -1.6(11) . . . . ?
 C00V C00S C01G C018 -44.5(11) . . . . ?
 C00V C00S C01G C02V 142.9(8) . . . . ?
 C00V C028 C02C C035 176.8(7) . . . . ?
 C00V C028 C02G C03H -178.4(8) . . . . ?
 C00W C00K C01O C00U -176.2(7) . . . . ?
 C00W C00K C01O C033 3.9(11) . . . . ?
 C00W C00Y C029 C021 177.1(8) . . . . ?
 C00W C00Y C029 C033 2.3(11) . . . . ?
 C00W C00Y C02W C01T -41.7(11) . . . . ?
 C00W C00Y C02W C03A 138.1(8) . . . . ?
 C00X C01T C02W C00Y -178.5(8) . . . . ?
 C00X C01T C02W C03A 1.7(13) . . . . ?
 C00X C03J C03Q C03A 0.4(15) . . . . ?
 C00Y C029 C033 C01O 1.7(12) . . . . ?
 C00Y C02W C03A C03Q 179.7(8) . . . . ?
 C00Z C00P C01S C014 176.2(9) . . . . ?
 C00Z C00P C01S C017 -3.3(16) . . . . ?
 C00Z C00V C028 C02C -52.3(11) . . . . ?
 C00Z C00V C028 C02G 125.8(9) . . . . ?
 C010 C01N C02O S001 177.1(6) . . . . ?
 C010 C01N C02O C02A 3.5(12) . . . . ?
 C010 C01P C01Q C01W -50.4(11) . . . . ?
 C010 C01P C01Q C022 135.9(9) . . . . ?
 C010 C01P C02M C02A -5.0(12) . . . . ?
 C011 N00I C01X C00U 179.1(8) . . . . ?
 C011 N00I C01X C01C -2.3(9) . . . . ?
 C011 N00I C02P C01Y -85.9(9) . . . . ?
 C011 C00J C01C C01X -4.3(9) . . . . ?
 C011 C00J C01C C023 175.0(9) . . . . ?
 C011 C00J C01W C01Q -1.0(12) . . . . ?
 C012 C02L C03M S009 177.8(7) . . . . ?
 C012 C02L C03M C03U -2.8(15) . . . . ?
 C012 C034 C03P C03U -1.2(13) . . . . ?
 C013 C00T C017 N00D 1.8(8) . . . . ?
 C013 C00T C017 C01S -179.8(7) . . . . ?
 C013 C00T C01M N00H 2.2(14) . . . . ?
 C013 C00T C01M C01K -178.8(8) . . . . ?
 C013 C01J C020 C01Z 1.1(12) . . . . ?
 C014 N00F C00N C00P 0.0(8) . . . . ?
 C014 N00F C00N C01E 179.9(7) . . . . ?
 C014 N00F C01D C01R 98.5(9) . . . . ?
 C014 C01K C01M N00H -176.1(6) . . . . ?
 C014 C01K C01M C00T 4.7(11) . . . . ?
 C015 C00O C01I C01U 1.5(17) . . . . ?
 C015 C00O C01I C023 179.9(10) . . . . ?
 C015 C02N C03C C03R 122.6(10) . . . . ?
 C015 C02N C03C C046 -55.0(13) . . . . ?
 C016 C01L C02I C00M -176.5(8) . . . . ?
 C016 C01L C02N C015 179.5(8) . . . . ?
 C016 C01L C02N C03C -9.6(13) . . . . ?
 C016 C02Z C03V C049 -1.4(14) . . . . ?
 C016 C03O C045 C049 -5.0(18) . . . . ?
 C017 N00D C00L C2 101.8(8) . . . . ?
 C017 N00D C01J C013 0.3(8) . . . . ?
 C017 N00D C01J C020 179.1(7) . . . . ?
 C017 C00T C013 C01J -1.6(8) . . . . ?
 C017 C00T C013 C02B 175.6(10) . . . . ?
 C017 C00T C01M N00H 176.2(7) . . . . ?
 C017 C00T C01M C01K -4.8(11) . . . . ?
 C018 C01A C025 S003 178.7(7) . . . . ?
 C018 C01A C025 C03B -0.9(15) . . . . ?
 C018 C01G C02V C03B 0.3(12) . . . . ?
 C019 C00Q C00R N00H -174.9(6) . . . . ?
 C019 C00Q C00R C02T 3.0(11) . . . . ?
 C019 C00Q C01K C014 -10.2(16) . . . . ?
 C019 C00Q C01K C01M 173.2(9) . . . . ?
 C019 C024 C02E C02R 179.1(8) . . . . ?
 C019 C024 C02E C02T 0.8(11) . . . . ?
 C019 C024 C034 C012 -50.4(11) . . . . ?
 C019 C024 C034 C03P 129.0(9) . . . . ?
 C01A C018 C01G C00S -173.0(7) . . . . ?
 C01A C018 C01G C02V -0.1(12) . . . . ?
 C01A C025 C03B C02V 1.2(15) . . . . ?
 C01B N00E C00M C00O -173.0(7) . . . . ?
 C01B N00E C00M C02I 4.8(12) . . . . ?
 C01B N00E C023 C01C -11.6(13) . . . . ?
 C01B N00E C023 C01I 169.9(7) . . . . ?
 C01B C026 C02X C01V 177.2(7) . . . . ?
 C01C C00J C011 N00I 3.1(9) . . . . ?
 C01C C00J C011 C02F -179.0(7) . . . . ?
 C01C C00J C01W C01Q -177.8(9) . . . . ?
 C01D N00F C00N C00P -178.2(7) . . . . ?
 C01D N00F C00N C01E 1.7(11) . . . . ?
 C01D N00F C014 C01K -5.2(13) . . . . ?
 C01D N00F C014 C01S 175.2(7) . . . . ?
 C01D C01R C03E C048 176.1(8) . . . . ?
 C01E C00N C00P C00Z 2.4(11) . . . . ?
 C01E C00N C00P C01S -177.2(7) . . . . ?
 C01E C00S C00V C00Z 1.5(11) . . . . ?
 C01E C00S C00V C028 178.1(7) . . . . ?
 C01E C00S C01G C018 128.1(8) . . . . ?
 C01E C00S C01G C02V -44.5(11) . . . . ?
 C01F C02D C038 C03F -0.6(14) . . . . ?
 C01G C00S C00V C00Z 174.1(8) . . . . ?
 C01G C00S C00V C028 -9.3(12) . . . . ?
 C01G C00S C01E C00N -174.8(7) . . . . ?
 C01G C018 C01A C025 0.4(13) . . . . ?
 C01G C02V C03B C025 -0.9(14) . . . . ?
 C01H C01Z C020 C01J -3.9(12) . . . . ?
 C01H C01Z C027 C036 -44.5(13) . . . . ?
 C01H C01Z C027 C039 139.3(10) . . . . ?
 C01H C02K C03N C04C -175.7(9) . . . . ?
 C01H C02K C040 C04G 178.3(8) . . . . ?
 C01I C00O C015 C02N 176.8(9) . . . . ?
 C01J N00D C00L C2 -85.9(8) . . . . ?
 C01J N00D C017 C00T -1.4(8) . . . . ?
 C01J N00D C017 C01S -179.5(7) . . . . ?
 C01J C013 C02B C01H -6.4(12) . . . . ?
 C01K C00Q C00R N00H 1.1(9) . . . . ?
 C01K C00Q C00R C02T 179.0(7) . . . . ?
 C01K C00Q C019 C024 -178.8(8) . . . . ?
 C01K C014 C01S C00P -175.3(7) . . . . ?
 C01K C014 C01S C017 4.3(11) . . . . ?
 C01L C016 C02Z C03V -179.1(8) . . . . ?
 C01L C016 C03O C045 -177.5(10) . . . . ?
 C01L C02N C03C C03R -48.7(13) . . . . ?
 C01L C02N C03C C046 133.7(10) . . . . ?
 C01M N00H C00R C00Q -0.2(9) . . . . ?
 C01M N00H C00R C02T -178.0(8) . . . . ?
 C01M N00H C02S C03G 101.7(9) . . . . ?
 C01M C00T C013 C01J 172.9(8) . . . . ?
 C01M C00T C013 C02B -9.9(17) . . . . ?
 C01M C00T C017 N00D -173.7(6) . . . . ?
 C01M C00T C017 C01S 4.6(11) . . . . ?
 C01N C010 C01P C01Q -179.7(7) . . . . ?
 C01N C010 C01P C02M 5.4(12) . . . . ?
 C01O C00K C00W C00Y -0.2(12) . . . . ?
 C01O C00U C01U N00G 3.8(9) . . . . ?
 C01O C00U C01U C01I -178.0(7) . . . . ?
 C01O C00U C01X N00I -4.1(15) . . . . ?
 C01O C00U C01X C01C 177.4(8) . . . . ?
 C01P C010 C01N C02O -4.8(12) . . . . ?
 C01P C01Q C01W C00J -175.6(8) . . . . ?
 C01P C01Q C022 C02D -9.6(13) . . . . ?
 C01P C01Q C022 C02F 175.7(8) . . . . ?
 C01Q C01P C02M C02A -179.8(8) . . . . ?
 C01Q C022 C02D C01F -44.4(12) . . . . ?
 C01Q C022 C02D C038 144.2(9) . . . . ?
 C01Q C022 C02F C011 -0.2(11) . . . . ?
 C01R C03E C048 C050 173.4(13) . . . . ?
 C01S C00P C00Z C00V 176.9(8) . . . . ?
 C01S C014 C01K C00Q 179.2(8) . . . . ?
 C01S C014 C01K C01M -4.5(11) . . . . ?
 C01T C00X C03J S002 -177.6(7) . . . . ?
 C01T C00X C03J C03Q 0.9(15) . . . . ?
 C01T C02W C03A C03Q -0.4(13) . . . . ?
 C01U N00G C00K C00W 178.4(7) . . . . ?
 C01U N00G C00K C01O -1.8(9) . . . . ?
 C01U N00G C02H C047 102.5(9) . . . . ?
 C01U C00U C01O C00K -4.7(9) . . . . ?
 C01U C00U C01O C033 175.2(10) . . . . ?
 C01U C00U C01X N00I 175.7(8) . . . . ?
 C01U C00U C01X C01C -2.8(11) . . . . ?
 C01U C01I C023 N00E -178.6(6) . . . . ?
 C01U C01I C023 C01C 2.7(11) . . . . ?
 C01V C03S C04M C04U -178.8(12) . . . . ?
 C01W C00J C011 N00I -174.7(7) . . . . ?
 C01W C00J C011 C02F 3.2(12) . . . . ?
 C01W C00J C01C C01X 172.7(9) . . . . ?
 C01W C00J C01C C023 -8.0(17) . . . . ?
 C01W C01Q C022 C02D 176.9(8) . . . . ?
 C01W C01Q C022 C02F 2.2(12) . . . . ?
 C01X N00I C011 C00J -0.5(9) . . . . ?
 C01X N00I C011 C02F -178.4(8) . . . . ?
 C01X N00I C02P C01Y 98.8(9) . . . . ?
 C01X C00U C01O C00K 175.1(8) . . . . ?
 C01X C00U C01O C033 -5.0(17) . . . . ?
 C01X C00U C01U N00G -176.1(7) . . . . ?
 C01X C00U C01U C01I 2.1(11) . . . . ?
 C01X C01C C023 N00E 178.3(7) . . . . ?
 C01X C01C C023 C01I -3.4(11) . . . . ?
 C01Y C03D C03Y C04K 175.5(8) . . . . ?
 C01Z C01H C02B C013 3.9(13) . . . . ?
 C01Z C01H C02K C03N -53.3(13) . . . . ?
 C01Z C01H C02K C040 130.7(10) . . . . ?
 C01Z C027 C036 C03Z -176.3(9) . . . . ?
 C01Z C027 C039 C04A 177.9(9) . . . . ?
 C020 C01Z C027 C036 133.4(9) . . . . ?
 C020 C01Z C027 C039 -42.8(12) . . . . ?
 C021 C029 C033 C01O -173.5(8) . . . . ?
 C021 C02Q C031 C03I -1.7(16) . . . . ?
 C021 C03K C03W C03I 1.0(14) . . . . ?
 C022 C01Q C01W C00J -1.6(12) . . . . ?
 C022 C02D C038 C03F 171.1(9) . . . . ?
 C023 N00E C00M C00O -1.6(9) . . . . ?
 C023 N00E C00M C02I 176.2(8) . . . . ?
 C023 N00E C01B C026 105.0(8) . . . . ?
 C023 C01C C01X N00I -175.4(7) . . . . ?
 C023 C01C C01X C00U 3.3(11) . . . . ?
 C023 C01I C01U N00G 175.7(8) . . . . ?
 C023 C01I C01U C00U -2.1(11) . . . . ?
 C024 C02E C02R C02U 132.0(9) . . . . ?
 C024 C02E C02R C030 -49.2(13) . . . . ?
 C024 C02E C02T C00R -2.2(12) . . . . ?
 C024 C034 C03P C03U 179.4(9) . . . . ?
 C027 C01Z C020 C01J 178.1(8) . . . . ?
 C027 C036 C03Z C04F -1.5(17) . . . . ?
 C027 C039 C04A C04F -1.6(17) . . . . ?
 C028 C00V C00Z C00P -176.0(8) . . . . ?
 C028 C02C C035 C03T 1.9(13) . . . . ?
 C028 C02G C03H C03T 1.4(14) . . . . ?
 C029 C00Y C02W C01T 139.8(8) . . . . ?
 C029 C00Y C02W C03A -40.3(11) . . . . ?
 C029 C021 C02Q C031 -179.9(9) . . . . ?
 C029 C021 C03K C03W -179.7(8) . . . . ?
 C02B C013 C01J N00D -177.3(7) . . . . ?
 C02B C013 C01J C020 3.9(11) . . . . ?
 C02B C01H C01Z C020 1.5(13) . . . . ?
 C02B C01H C01Z C027 179.3(8) . . . . ?
 C02B C01H C02K C03N 121.4(10) . . . . ?
 C02B C01H C02K C040 -54.6(12) . . . . ?
 C02C C028 C02G C03H -0.2(13) . . . . ?
 C02C C035 C03T S004 177.0(7) . . . . ?
 C02C C035 C03T C03H -0.7(14) . . . . ?
 C02D C01F C037 C032 -1.4(14) . . . . ?
 C02D C022 C02F C011 -175.2(8) . . . . ?
 C02D C038 C03F C032 -2.8(16) . . . . ?
 C02E C024 C034 C012 129.8(9) . . . . ?
 C02E C024 C034 C03P -50.8(12) . . . . ?
 C02E C02R C02U C03X 179.0(8) . . . . ?
 C02E C02R C030 C041 -176.4(10) . . . . ?
 C02F C022 C02D C01F 130.3(8) . . . . ?
 C02F C022 C02D C038 -41.1(12) . . . . ?
 C02G C028 C02C C035 -1.4(12) . . . . ?
 C02G C03H C03T S004 -178.7(7) . . . . ?
 C02G C03H C03T C035 -1.0(14) . . . . ?
 C02H N00G C00K C00W 5.8(12) . . . . ?
 C02H N00G C00K C01O -174.4(7) . . . . ?
 C02H N00G C01U C00U 170.4(8) . . . . ?
 C02H N00G C01U C01I -7.6(13) . . . . ?
 C02H C047 C04H C34 178.0(9) . . . . ?
 C02I C00M C00O C015 2.8(12) . . . . ?
 C02I C00M C00O C01I -174.8(8) . . . . ?
 C02I C01L C02N C015 6.6(12) . . . . ?
 C02I C01L C02N C03C 177.5(9) . . . . ?
 C2 C02Y C03L C04L -177.5(9) . . . . ?
 C02K C01H C01Z C020 176.0(9) . . . . ?
 C02K C01H C01Z C027 -6.1(14) . . . . ?
 C02K C01H C02B C013 -170.9(9) . . . . ?
 C02K C03N C04C C04B -1.8(17) . . . . ?
 C02K C040 C04G C04B -3.3(18) . . . . ?
 C02L C012 C034 C024 -179.4(8) . . . . ?
 C02L C012 C034 C03P 1.1(12) . . . . ?
 C02L C03M C03U C03P 2.8(16) . . . . ?
 C02M C01P C01Q C01W 124.3(9) . . . . ?
 C02M C01P C01Q C022 -49.5(11) . . . . ?
 C02M C02A C02O S001 -177.2(6) . . . . ?
 C02M C02A C02O C01N -3.1(13) . . . . ?
 C02N C01L C02I C00M -3.4(12) . . . . ?
 C02N C03C C03R C044 180.0(8) . . . . ?
 C02N C03C C046 C04I 179.9(10) . . . . ?
 C02O C02A C02M C01P 3.8(13) . . . . ?
 C02P N00I C011 C00J -176.8(7) . . . . ?
 C02P N00I C011 C02F 5.3(12) . . . . ?
 C02P N00I C01X C00U -5.3(14) . . . . ?
 C02P N00I C01X C01C 173.4(8) . . . . ?
 C02P C01Y C03D C03Y 176.9(7) . . . . ?
 C02Q C021 C029 C00Y 125.8(9) . . . . ?
 C02Q C021 C029 C033 -59.3(11) . . . . ?
 C02Q C021 C03K C03W -0.8(13) . . . . ?
 C02Q C031 C03I S005 -180.0(8) . . . . ?
 C02Q C031 C03I C03W 1.9(16) . . . . ?
 C02R C02E C02T C00R 179.4(8) . . . . ?
 C02R C02U C03X C04J -1.4(16) . . . . ?
 C02R C030 C041 C04J -3.7(18) . . . . ?
 C02S N00H C00R C00Q -172.1(7) . . . . ?
 C02S N00H C00R C02T 10.1(12) . . . . ?
 C02S N00H C01M C00T -10.8(13) . . . . ?
 C02S N00H C01M C01K 170.1(7) . . . . ?
 C02S C03G C042 C04D 178.8(9) . . . . ?
 C02T C02E C02R C02U -49.6(11) . . . . ?
 C02T C02E C02R C030 129.2(9) . . . . ?
 C02U C02R C030 C041 2.4(15) . . . . ?
 C02U C03X C04J S00C 176.5(8) . . . . ?
 C02U C03X C04J C041 0(2) . . . . ?
 C02W C00Y C029 C021 -4.4(12) . . . . ?
 C02W C00Y C029 C033 -179.3(7) . . . . ?
 C02W C03A C03Q C03J -0.6(14) . . . . ?
 C02X C01V C03S C04M -70.6(14) . . . . ?
 C02Y C03L C04L C40 -67.3(16) . . . . ?
 C02Z C016 C01L C02I -47.2(12) . . . . ?
 C02Z C016 C01L C02N 140.0(9) . . . . ?
 C02Z C016 C03O C045 0.9(16) . . . . ?
 C02Z C03V C049 S007 -177.8(7) . . . . ?
 C02Z C03V C049 C045 -2.7(17) . . . . ?
 C030 C02R C02U C03X 0.2(13) . . . . ?
 C030 C041 C04J S00C -173.7(10) . . . . ?
 C030 C041 C04J C03X 2(2) . . . . ?
 C031 C03I C03W C03K -1.5(15) . . . . ?
 C034 C012 C02L C03M 0.9(14) . . . . ?
 C034 C024 C02E C02R -1.1(12) . . . . ?
 C034 C024 C02E C02T -179.4(8) . . . . ?
 C034 C03P C03U C03M -0.8(16) . . . . ?
 C036 C027 C039 C04A 1.4(14) . . . . ?
 C036 C03Z C04F S00A 179.7(8) . . . . ?
 C036 C03Z C04F C04A 1.4(19) . . . . ?
 C037 C01F C02D C022 -169.2(8) . . . . ?
 C037 C01F C02D C038 2.9(13) . . . . ?
 C037 C032 C03F C038 4.4(16) . . . . ?
 C039 C027 C036 C03Z 0.2(15) . . . . ?
 C039 C04A C04F S00A -178.0(8) . . . . ?
 C039 C04A C04F C03Z 0.2(19) . . . . ?
 C03C C03R C044 C043 2.4(15) . . . . ?
 C03C C046 C04I C043 -2.2(19) . . . . ?
 C03D C01Y C02P N00I 173.6(6) . . . . ?
 C03D C03Y C04K C04Y 175.2(10) . . . . ?
 C03E C048 C050 C05F -54(3) . . . . ?
 C03F C032 C037 C01F -2.4(15) . . . . ?
 C03G C042 C04D C04R 171.0(10) . . . . ?
 C03J C00X C01T C02W -2.0(15) . . . . ?
 C03K C021 C029 C00Y -55.3(12) . . . . ?
 C03K C021 C029 C033 119.6(9) . . . . ?
 C03K C021 C02Q C031 1.2(13) . . . . ?
 C03L C04L C40 C2AA 175.5(15) . . . . ?
 C03N C02K C040 C04G 2.1(14) . . . . ?
 C03O C016 C01L C02I 131.2(10) . . . . ?
 C03O C016 C01L C02N -41.5(13) . . . . ?
 C03O C016 C02Z C03V 2.4(14) . . . . ?
 C03O C045 C049 S007 -179.1(8) . . . . ?
 C03O C045 C049 C03V 6.0(19) . . . . ?
 C03R C03C C046 C04I 2.1(16) . . . . ?
 C03S C01V C02X C026 177.2(8) . . . . ?
 C03S C04M C04U C055 -175.0(17) . . . . ?
 C03Y C04K C04Y C04Z -170.9(11) . . . . ?
 C040 C02K C03N C04C 0.3(15) . . . . ?
 C042 C04D C04R C23 179.5(16) . . . . ?
 C044 C043 C04I C046 2(2) . . . . ?
 C046 C03C C03R C044 -2.3(15) . . . . ?
 C047 C04H C34 C4 178.7(16) . . . . ?
 C04C C04B C04G C040 2(2) . . . . ?
 C04E S001 C02O C01N 21.7(9) . . . . ?
 C04E S001 C02O C02A -164.4(7) . . . . ?
 C04G C04B C04C C03N 1(2) . . . . ?
 C04I C043 C044 C03R -2.3(18) . . . . ?
 C04K C04Y C04Z C57 166(2) . . . . ?
 C04L C40 C2AA C0AA -143(2) . . . . ?
 C04M C04U C055 C1 -177(2) . . . . ?
 C04P S002 C03J C00X -18.5(16) . . . . ?
 C04P S002 C03J C03Q 162.9(14) . . . . ?
 C04Q S003 C025 C01A -11.1(11) . . . . ?
 C04Q S003 C025 C03B 168.6(10) . . . . ?
 C04S S006 C032 C037 -168.7(11) . . . . ?
 C04S S006 C032 C03F 13.3(12) . . . . ?
 C04U C055 C1 C62 -170(3) . . . . ?
 C04X S008 C04B C04C 4.7(15) . . . . ?
 C04X S008 C04B C04G -173.4(13) . . . . ?
 C04Y C04Z C57 C26 -175(4) . . . . ?
 C04Z C57 C26 C92 10(19) . . . . ?
 C052 S007 C049 C03V -24.8(13) . . . . ?
 C052 S007 C049 C045 160.1(13) . . . . ?
 C054 S004 C03T C035 21.5(10) . . . . ?
 C054 S004 C03T C03H -160.8(9) . . . . ?
 C055 C1 C62 C83 -68(5) . . . . ?
 C8 S005 C03I C031 179.0(11) . . . . ?
 C8 S005 C03I C03W -2.9(12) . . . . ?
 C6 S00C C04J C03X 167.9(14) . . . . ?
 C6 S00C C04J C041 -15.8(16) . . . . ?
 C1 C62 C83 C42 -150(6) . . . . ?
 C14 C0AA C2AA C40 -93(3) . . . . ?
 C14 C0AA C39 C3AA -28(6) . . . . ?
 C21 S009 C03M C02L -19.2(16) . . . . ?
 C21 S009 C03M C03U 161.4(15) . . . . ?
 C5 S00A C04F C03Z -168.1(14) . . . . ?
 C5 S00A C04F C04A 10.1(17) . . . . ?
 C98 C4 C34 C04H -156(3) . . . . ?
 C0AA C14 C39 C3AA 166(3) . . . . ?
 C0AA C39 C3AA C14 26(5) . . . . ?
 C2AA C0AA C39 C14 -20(3) . . . . ?
 C2AA C0AA C39 C3AA -48(7) . . . . ?
 C39 C14 C0AA C2AA 165(2) . . . . ?
 C39 C0AA C2AA C40 -75(4) . . . . ?
 C3AA C14 C0AA C2AA 177(3) . . . . ?
 C3AA C14 C0AA C39 12(2) . . . . ?
 C3AA C14 C39 C0AA -166(3) . . . . ?
 C38 S002 C03J C00X -108(2) . . . . ?
 C38 S002 C03J C03Q 74(2) . . . . ?

_smtbx_masks_special_details       ?
loop_
  _smtbx_masks_void_nr
  _smtbx_masks_void_average_x
  _smtbx_masks_void_average_y
  _smtbx_masks_void_average_z
  _smtbx_masks_void_volume
  _smtbx_masks_void_count_electrons
  _smtbx_masks_void_content
 1 0.454 -0.919 0.000 2768.0 495.5 ?

_smtbx_masks_void_probe_radius     1.2
_smtbx_masks_void_truncation_radius  1.2
_shelx_res_file
;
TITL cu_EG_T3PhSMe_Raul_0m_a.res in P-1
    cu_eg_t3phsme_raul_0m_a.res
    created by SHELXL-2018/3 at 11:44:50 on 13-Jul-2023
CELL 1.54178 19.5354 23.2336 24.3189 67.722 81.921 73.745
ZERR 4 0.0009 0.0011 0.0011 0.003 0.003 0.003
LATT 1
SFAC C H N S
UNIT 353 329.5 12 24
DFIX 1.8 S006 C04S
DFIX 1.5 C23 C04R
DFIX 1.5 H23c C23
DFIX 1.5 C05F C050
DFIX 1.5 C62 C83
DFIX 1.5 C1 C62
DFIX 1.5 C83 C42
DFIX 1.5 C34 C4 C4 C98
DFIX 1.5 C14 C0AA
DFIX 1.5 C0AA C14 C2AA C40
DFIX 1.45 C26 C92
DFIX 1.45 C57 C26
DFIX 1.7 C04P S002
RIGU C0AA C14 C39
RIGU C3AA C39 C14 C0AA

L.S. 7
PLAN  5
TEMP -73.15
BOND $H
CONF
MORE -1
ABIN
fmap 2
acta
REM <olex2.extras>
REM <HklSrc "%.\\cu_EG_T3PhSMe_Raul_0m_a.hkl">
REM </olex2.extras>

WGHT    0.200000
EXTI    0.001396
FVAR       0.26809
S001  4    0.154270    0.924484    0.572672    11.00000    0.10027    0.09666 =
         0.13126   -0.06619   -0.02864    0.03998
S002  4    0.999145    0.059623    0.582058    11.00000    0.09837    0.09263 =
         0.23618   -0.07975   -0.02472    0.03987
S003  4    0.545584    0.541317    0.925566    11.00000    0.26317    0.09626 =
         0.07069   -0.00522   -0.00170   -0.02435
S004  4    0.815766    0.498804    0.633416    11.00000    0.12089    0.07273 =
         0.22226   -0.04031    0.03655    0.01826
S005  4    0.824868    0.150756    0.873487    11.00000    0.18983    0.15390 =
         0.08670   -0.02427   -0.02298    0.02223
S006  4    0.319702    0.664879    0.905307    11.00000    0.25347    0.15811 =
         0.09406   -0.06422    0.01210    0.01243
S007  4    0.412186    0.871158    0.015211    11.00000    0.20650    0.14275 =
         0.09108    0.00283   -0.02684   -0.00010
S008  4    0.449013    1.276120    0.024952    11.00000    0.34041    0.11363 =
         0.08024   -0.01675   -0.04600    0.01658
S009  4    0.038450    1.114876    0.785539    11.00000    0.16626    0.24454 =
         0.12820   -0.09448    0.04740   -0.04366
S00A  4    0.784657    0.952856    0.055376    11.00000    0.20371    0.24249 =
         0.09788   -0.05553    0.04211    0.00660
S00B  4    0.741804    0.555817    0.052131    11.00000    0.27562    0.17522 =
         0.13975   -0.07930    0.08176   -0.02771
C00C  1    0.828344    0.522657    0.063853    11.00000    0.28268    0.75111 =
         0.32212   -0.24581    0.11284   -0.15832
AFIX 137
H00A  2    0.850669    0.507764    0.031358    11.00000   -1.50000
H00B  2    0.834148    0.486158    0.101619    11.00000   -1.50000
H00C  2    0.851147    0.554534    0.065482    11.00000   -1.50000
AFIX   0

S00C  4   -0.011638    1.411253    0.471739    11.00000    0.19670    0.13438 =
         0.26908   -0.03387    0.04058    0.07610
N00D  3    0.552454    0.905956    0.419340    11.00000    0.06575    0.05004 =
         0.06241   -0.02573    0.00760   -0.00253
N00E  3    0.485959    0.647075    0.416296    11.00000    0.07800    0.05611 =
         0.06801   -0.02287   -0.01642    0.00778
N00F  3    0.425160    0.904904    0.603521    11.00000    0.05933    0.04776 =
         0.06123   -0.01939    0.00477    0.00053
N00G  3    0.671824    0.452701    0.458165    11.00000    0.06823    0.05069 =
         0.07527   -0.02438   -0.00079    0.00870
N00H  3    0.356825    1.084574    0.423939    11.00000    0.07754    0.05369 =
         0.06129   -0.01292   -0.00251   -0.00456
N00I  3    0.539632    0.511584    0.618188    11.00000    0.06886    0.05698 =
         0.06874   -0.02722   -0.01059    0.00968
C00J  1    0.469151    0.607397    0.564414    11.00000    0.06505    0.04791 =
         0.07310   -0.02616   -0.01885    0.01492
C00K  1    0.700305    0.404989    0.509671    11.00000    0.06793    0.05320 =
         0.07899   -0.03213   -0.01080   -0.00139
C00L  1    0.613034    0.851575    0.435794    11.00000    0.05930    0.05658 =
         0.06404   -0.01685    0.00704   -0.00490
AFIX  23
H00D  2    0.621459    0.839048    0.478449    11.00000   -1.20000
H00E  2    0.655827    0.864136    0.412681    11.00000   -1.20000
AFIX   0

C00M  1    0.513290    0.644738    0.361908    11.00000    0.07984    0.05618 =
         0.06253   -0.01794   -0.00194   -0.00052
C00N  1    0.475051    0.846017    0.616808    11.00000    0.06332    0.05478 =
         0.04698   -0.00854    0.00098   -0.01104
C00O  1    0.571248    0.591150    0.369385    11.00000    0.06970    0.04929 =
         0.06836   -0.01155   -0.00638   -0.00096
C00P  1    0.510410    0.840590    0.565065    11.00000    0.06143    0.05014 =
         0.06501   -0.01738   -0.00325   -0.00613
C00Q  1    0.325632    1.046164    0.521998    11.00000    0.05737    0.04471 =
         0.07029   -0.01434    0.00397   -0.01083
C00R  1    0.311956    1.097667    0.467893    11.00000    0.05834    0.04266 =
         0.08127   -0.02171    0.00652   -0.00585
C00S  1    0.540967    0.741838    0.678504    11.00000    0.06563    0.05411 =
         0.05642   -0.01856    0.00826   -0.00881
C00T  1    0.456611    0.988532    0.419306    11.00000    0.05669    0.05585 =
         0.07175   -0.02836   -0.00402   -0.00334
C00U  1    0.614596    0.479898    0.535354    11.00000    0.05959    0.04987 =
         0.09027   -0.03665   -0.01240    0.01053
C00V  1    0.576511    0.734417    0.625366    11.00000    0.06899    0.05104 =
         0.06822   -0.01302    0.00979   -0.01171
C00W  1    0.753036    0.348398    0.514300    11.00000    0.06510    0.05190 =
         0.07473   -0.03289   -0.01545    0.01486
AFIX  43
H00W  2    0.772695    0.339781    0.479391    11.00000   -1.20000
AFIX   0
C00X  1    0.876041    0.155397    0.540984    11.00000    0.05762    0.07235 =
         0.13902   -0.06107   -0.01772    0.00858
AFIX  43
H00X  2    0.870415    0.132943    0.517072    11.00000   -1.20000
AFIX   0
C00Y  1    0.776343    0.305520    0.568781    11.00000    0.04026    0.06278 =
         0.07895   -0.04103   -0.00160    0.00471

C00Z  1    0.561094    0.782026    0.571255    11.00000    0.08111    0.06155 =
         0.05201   -0.01657    0.00445    0.00189
AFIX  43
H00Z  2    0.585365    0.775430    0.536625    11.00000   -1.20000
AFIX   0

C010  1    0.341610    0.796104    0.563547    11.00000    0.08345    0.06056 =
         0.06816   -0.02101   -0.00686    0.00940
AFIX  43
H010  2    0.386789    0.796613    0.543207    11.00000   -1.20000
AFIX   0
C011  1    0.484695    0.564150    0.620465    11.00000    0.07373    0.05445 =
         0.08198   -0.03986   -0.01484    0.01137

C012  1    0.148243    1.060041    0.654157    11.00000    0.06725    0.07633 =
         0.09173   -0.03052    0.00148   -0.00553
AFIX  43
H012  2    0.155538    1.024071    0.642436    11.00000   -1.20000
AFIX   0
C013  1    0.486725    1.001462    0.358675    11.00000    0.07302    0.05495 =
         0.06903   -0.02398   -0.01571   -0.00198
C014  1    0.426805    0.938772    0.543559    11.00000    0.06568    0.04898 =
         0.07679   -0.02751   -0.00449   -0.01266

C015  1    0.604908    0.583703    0.316035    11.00000    0.08382    0.05976 =
         0.06836   -0.02554    0.00680    0.00630
AFIX  43
H015  2    0.644300    0.547961    0.318549    11.00000   -1.20000
AFIX   0
C016  1    0.495407    0.724799    0.195106    11.00000    0.10526    0.06182 =
         0.06581   -0.02057   -0.00533    0.00908

C017  1    0.497679    0.928796    0.455024    11.00000    0.06517    0.05935 =
         0.06418   -0.01708   -0.00717   -0.01451
C018  1    0.547801    0.628650    0.746230    11.00000    0.08045    0.06538 =
         0.06463   -0.01478   -0.00380    0.00737
AFIX  43
H018  2    0.547278    0.617546    0.712529    11.00000   -1.20000
AFIX   0
C019  1    0.277535    1.052750    0.570027    11.00000    0.06519    0.05398 =
         0.07635   -0.01469   -0.00140   -0.00154
AFIX  43
H019  2    0.282412    1.017804    0.606949    11.00000   -1.20000
AFIX   0
C01A  1    0.547464    0.583107    0.802514    11.00000    0.10586    0.06303 =
         0.07842   -0.02190    0.00202    0.00296
AFIX  43
H01H  2    0.547017    0.540775    0.807002    11.00000   -1.20000
AFIX   0

C01B  1    0.419326    0.695023    0.420749    11.00000    0.07200    0.05687 =
         0.07305   -0.02835   -0.00252    0.00482
AFIX  23
H01A  2    0.395653    0.678374    0.460257    11.00000   -1.20000
H01B  2    0.386639    0.701271    0.390209    11.00000   -1.20000
AFIX   0
C01C  1    0.514054    0.579591    0.523595    11.00000    0.05457    0.06392 =
         0.07893   -0.03926   -0.00590    0.00141

C01D  1    0.382026    0.922536    0.652145    11.00000    0.07597    0.06011 =
         0.06799   -0.02806   -0.01153    0.01553
AFIX  23
H01I  2    0.366574    0.969925    0.639130    11.00000   -1.20000
H01J  2    0.412374    0.907000    0.686750    11.00000   -1.20000
AFIX   0
C01E  1    0.488372    0.799447    0.672558    11.00000    0.08204    0.05358 =
         0.07441   -0.02846    0.00536    0.00024
AFIX  43
H01K  2    0.462384    0.806104    0.706612    11.00000   -1.20000
AFIX   0

C01F  1    0.370877    0.695615    0.732909    11.00000    0.07026    0.08107 =
         0.08815   -0.03534    0.00141    0.01170
AFIX  43
H01F  2    0.380924    0.730500    0.699413    11.00000   -1.20000
AFIX   0

C01G  1    0.548908    0.691107    0.738501    11.00000    0.07062    0.05914 =
         0.06037   -0.02084    0.00614    0.00317
C01H  1    0.520593    1.043196    0.251871    11.00000    0.09119    0.06031 =
         0.05718   -0.01426   -0.00664    0.00145
C01I  1    0.575179    0.558315    0.433070    11.00000    0.06163    0.05606 =
         0.10105   -0.04268   -0.00767   -0.00530
C01J  1    0.546497    0.948089    0.362581    11.00000    0.07101    0.07050 =
         0.04755   -0.02100    0.00723   -0.02018
C01K  1    0.384443    0.997964    0.510688    11.00000    0.05610    0.03460 =
         0.08996   -0.02216   -0.00260   -0.00077
C01L  1    0.520715    0.677317    0.254650    11.00000    0.09367    0.05524 =
         0.06250   -0.01028    0.00509   -0.00965
C01M  1    0.401940    1.023943    0.447617    11.00000    0.06667    0.05230 =
         0.08440   -0.02404   -0.00871   -0.00593
C01N  1    0.289919    0.853520    0.554065    11.00000    0.08834    0.07157 =
         0.07179   -0.03938   -0.01230    0.00780
AFIX  43
H01N  2    0.301283    0.892929    0.529864    11.00000   -1.20000
AFIX   0
C01O  1    0.667842    0.421727    0.559295    11.00000    0.06444    0.06310 =
         0.07207   -0.04421   -0.00644    0.00870
C01P  1    0.328954    0.738904    0.601468    11.00000    0.05864    0.07402 =
         0.09124   -0.05132   -0.01570    0.02075
C01Q  1    0.385932    0.677308    0.611232    11.00000    0.06634    0.07337 =
         0.07382   -0.04612   -0.00009    0.00567

C01R  1    0.317691    0.896154    0.671378    11.00000    0.08579    0.06805 =
         0.05919   -0.02343   -0.00437   -0.00187
AFIX  23
H01L  2    0.332034    0.849640    0.678341    11.00000   -1.20000
H01M  2    0.283554    0.917102    0.638906    11.00000   -1.20000
AFIX   0
C01S  1    0.482858    0.901382    0.516780    11.00000    0.05640    0.04988 =
         0.07814   -0.02089   -0.00221   -0.01074

C01T  1    0.827223    0.211715    0.537649    11.00000    0.06123    0.07904 =
         0.10751   -0.05740   -0.01293    0.00469
AFIX  43
H01T  2    0.789776    0.227767    0.510632    11.00000   -1.20000
AFIX   0
C01U  1    0.620388    0.499236    0.472144    11.00000    0.07037    0.05458 =
         0.07732   -0.02916    0.00192   -0.00146
C01V  1    0.375998    0.875877    0.398377    11.00000    0.10840    0.06638 =
         0.12336   -0.05100   -0.02361    0.00879
AFIX  23
H01C  2    0.410982    0.888770    0.365339    11.00000   -1.20000
H01D  2    0.395835    0.871386    0.435494    11.00000   -1.20000
AFIX   0
C01W  1    0.417919    0.665698    0.561875    11.00000    0.06996    0.06701 =
         0.06236   -0.02095   -0.00705    0.00793
AFIX  43
H01W  2    0.405648    0.697789    0.524018    11.00000   -1.20000
AFIX   0
C01X  1    0.558824    0.521203    0.560109    11.00000    0.06228    0.06762 =
         0.08140   -0.03219   -0.01639    0.00237
C01Y  1    0.618451    0.465046    0.705568    11.00000    0.10082    0.05706 =
         0.05674   -0.01424    0.00082   -0.00241
AFIX  23
H01E  2    0.663306    0.465937    0.680945    11.00000   -1.20000
H01G  2    0.601461    0.506263    0.712318    11.00000   -1.20000
AFIX   0

C01Z  1    0.579285    0.992513    0.258043    11.00000    0.10532    0.07699 =
         0.06280   -0.02928   -0.00067   -0.01247
C020  1    0.590783    0.942756    0.315090    11.00000    0.08387    0.06482 =
         0.06671   -0.02483   -0.00209   -0.00118
AFIX  43
H020  2    0.629327    0.905850    0.320033    11.00000   -1.20000
AFIX   0

C021  1    0.765868    0.278779    0.681583    11.00000    0.07058    0.06462 =
         0.08201   -0.03674   -0.00884    0.01449
C022  1    0.401773    0.629539    0.668548    11.00000    0.06856    0.05906 =
         0.06494   -0.02880    0.00159   -0.00318
C023  1    0.522573    0.595072    0.461868    11.00000    0.06360    0.05275 =
         0.09025   -0.03324   -0.00467   -0.01011
C024  1    0.223611    1.107936    0.565595    11.00000    0.05871    0.04653 =
         0.07235   -0.01604   -0.00364   -0.00395
C025  1    0.547761    0.597507    0.852555    11.00000    0.14172    0.06187 =
         0.06289   -0.00920   -0.00294   -0.00836
C026  1    0.432351    0.758861    0.412406    11.00000    0.06266    0.07177 =
         0.08775   -0.04147   -0.00879   -0.00524
AFIX  23
H02A  2    0.456198    0.754435    0.447635    11.00000   -1.20000
H02B  2    0.465048    0.770889    0.377320    11.00000   -1.20000
AFIX   0

C027  1    0.631740    0.984894    0.207206    11.00000    0.09572    0.07602 =
         0.07330   -0.02516    0.00951   -0.01072
C028  1    0.634928    0.675271    0.628046    11.00000    0.08639    0.04801 =
         0.07057   -0.02620    0.01235   -0.00572
C029  1    0.747663    0.321580    0.621433    11.00000    0.04739    0.05678 =
         0.09639   -0.02629   -0.01727    0.00564
C02A  1    0.207237    0.795902    0.617631    11.00000    0.07299    0.09983 =
         0.09439   -0.03696    0.00501    0.01329
AFIX  43
H02C  2    0.161464    0.795745    0.636935    11.00000   -1.20000
AFIX   0

C02B  1    0.474276    1.046568    0.300677    11.00000    0.09211    0.06560 =
         0.07005   -0.02448   -0.00338    0.00001
AFIX  43
H02L  2    0.432540    1.080889    0.294323    11.00000   -1.20000
AFIX   0
C02C  1    0.633302    0.641872    0.590918    11.00000    0.06687    0.06911 =
         0.09111   -0.01750    0.00563    0.00034
AFIX  43
H02N  2    0.594540    0.654960    0.565689    11.00000   -1.20000
AFIX   0

C02D  1    0.372606    0.638742    0.724777    11.00000    0.09468    0.06510 =
         0.06568   -0.02840   -0.01025    0.00540
C02E  1    0.213174    1.159226    0.511030    11.00000    0.05480    0.05131 =
         0.09591   -0.02840    0.00033   -0.00498
C02F  1    0.451578    0.572926    0.672583    11.00000    0.08044    0.06665 =
         0.06265   -0.03228   -0.01179    0.01289
AFIX  43
H02F  2    0.463283    0.540269    0.710270    11.00000   -1.20000
AFIX   0

C02G  1    0.691851    0.653529    0.665023    11.00000    0.07489    0.08424 =
         0.08761   -0.03021   -0.00296   -0.00786
AFIX  43
H02O  2    0.693139    0.676161    0.690065    11.00000   -1.20000
AFIX   0

C02H  1    0.692089    0.443976    0.400108    11.00000    0.10832    0.05893 =
         0.06802   -0.03057    0.00370    0.00252
AFIX  23
H02D  2    0.652768    0.469231    0.372461    11.00000   -1.20000
H02E  2    0.699445    0.398169    0.405853    11.00000   -1.20000
AFIX   0
C02I  1    0.487973    0.686568    0.306191    11.00000    0.09083    0.05592 =
         0.06975   -0.01512   -0.00210    0.01093
AFIX  43
H02I  2    0.447869    0.721791    0.303475    11.00000   -1.20000
AFIX   0

C2    1    0.603214    0.793541    0.424946    11.00000    0.07068    0.06599 =
         0.07616   -0.02924    0.00767   -0.01249
AFIX  23
H2A   2    0.586823    0.807482    0.384133    11.00000   -1.20000
H2B   2    0.566041    0.775930    0.453215    11.00000   -1.20000
AFIX   0
C02K  1    0.506633    1.099909    0.194504    11.00000    0.12671    0.09036 =
         0.06475   -0.03834   -0.01290    0.01573
C02L  1    0.107565    1.060713    0.703532    11.00000    0.08164    0.10018 =
         0.09594   -0.02577    0.00241    0.00162
AFIX  43
H02P  2    0.087659    1.025344    0.725854    11.00000   -1.20000
AFIX   0

C02M  1    0.259869    0.738353    0.627174    11.00000    0.09093    0.08651 =
         0.10025   -0.05301   -0.00838    0.00817
AFIX  43
H02M  2    0.248860    0.698722    0.651139    11.00000   -1.20000
AFIX   0
C02N  1    0.582638    0.626188    0.261078    11.00000    0.08175    0.06506 =
         0.06443   -0.02474    0.01098    0.00059
C02O  1    0.222722    0.853670    0.579369    11.00000    0.07081    0.10249 =
         0.08301   -0.05495   -0.01063    0.00899
C02P  1    0.562823    0.457413    0.672876    11.00000    0.09017    0.05569 =
         0.07816   -0.03123   -0.00086    0.00227
AFIX  23
H02G  2    0.582489    0.418207    0.662960    11.00000   -1.20000
H02H  2    0.520569    0.450953    0.699994    11.00000   -1.20000
AFIX   0
C02Q  1    0.792466    0.298912    0.720082    11.00000    0.12562    0.08299 =
         0.09312   -0.03840   -0.02503    0.01920
AFIX  43
H02Q  2    0.798308    0.341451    0.705933    11.00000   -1.20000
AFIX   0

C02R  1    0.155788    1.219786    0.502392    11.00000    0.07596    0.06626 =
         0.07839   -0.01645    0.01355   -0.00198
C02S  1    0.358578    1.134048    0.365791    11.00000    0.08452    0.05934 =
         0.07924   -0.02643   -0.00313   -0.00803
AFIX  23
H02R  2    0.407118    1.125803    0.347394    11.00000   -1.20000
H02S  2    0.348715    1.176110    0.370572    11.00000   -1.20000
AFIX   0
C02T  1    0.257269    1.152875    0.462091    11.00000    0.07239    0.06230 =
         0.07627   -0.01440   -0.00424   -0.00173
AFIX  43
H02T  2    0.249893    1.186566    0.424437    11.00000   -1.20000
AFIX   0
C02U  1    0.172306    1.281106    0.472963    11.00000    0.10548    0.06893 =
         0.09756   -0.02606   -0.00289   -0.00630
AFIX  43
H02U  2    0.219855    1.283402    0.459430    11.00000   -1.20000
AFIX   0
C02V  1    0.549537    0.704714    0.788389    11.00000    0.10633    0.05744 =
         0.07226   -0.01909   -0.00953   -0.00362
AFIX  43
H02V  2    0.550039    0.746966    0.784129    11.00000   -1.20000
AFIX   0

C02W  1    0.830724    0.245615    0.572072    11.00000    0.05292    0.06835 =
         0.08279   -0.02880   -0.01151    0.01117
C02X  1    0.365147    0.811599    0.403905    11.00000    0.08729    0.06909 =
         0.09647   -0.04149   -0.02548    0.01461
AFIX  23
H02J  2    0.331579    0.798311    0.438028    11.00000   -1.20000
H02K  2    0.342657    0.817178    0.367591    11.00000   -1.20000
AFIX   0

C02Y  1    0.673552    0.740577    0.432809    11.00000    0.07326    0.05896 =
         0.12713   -0.04813    0.01018    0.00448
AFIX  23
H02W  2    0.710619    0.758934    0.405004    11.00000   -1.20000
H02X  2    0.689427    0.726950    0.473741    11.00000   -1.20000
AFIX   0

C02Z  1    0.421729    0.744825    0.186439    11.00000    0.12268    0.08965 =
         0.06690   -0.02145    0.00562   -0.01014
AFIX  43
H02Z  2    0.389976    0.728484    0.218282    11.00000   -1.20000
AFIX   0

C030  1    0.086507    1.219637    0.520661    11.00000    0.06707    0.08034 =
         0.11297   -0.00976    0.01939    0.01323
AFIX  43
H030  2    0.075025    1.179540    0.541569    11.00000   -1.20000
AFIX   0

C031  1    0.810428    0.259741    0.777376    11.00000    0.13836    0.10534 =
         0.10851   -0.05144   -0.02705    0.01019
AFIX  43
H031  2    0.829494    0.274964    0.801553    11.00000   -1.20000
AFIX   0
C032  1    0.339424    0.655001    0.834894    11.00000    0.11966    0.09318 =
         0.10061   -0.05729    0.00669    0.02935
C033  1    0.695722    0.378901    0.614488    11.00000    0.07626    0.07641 =
         0.07579   -0.04067   -0.01084    0.01551
AFIX  43
H033  2    0.678346    0.389488    0.648829    11.00000   -1.20000
AFIX   0

C034  1    0.180015    1.109291    0.619574    11.00000    0.06983    0.06896 =
         0.08595   -0.03104   -0.00300    0.00459
C035  1    0.690346    0.588459    0.591760    11.00000    0.09137    0.06334 =
         0.15764   -0.05242    0.04069   -0.01491
AFIX  43
H035  2    0.690255    0.566442    0.565886    11.00000   -1.20000
AFIX   0
C036  1    0.608240    0.996070    0.152020    11.00000    0.14916    0.10360 =
         0.06320   -0.02492   -0.00015   -0.01571
AFIX  43
H036  2    0.558557    1.011144    0.145274    11.00000   -1.20000
AFIX   0

C037  1    0.355113    0.703771    0.787838    11.00000    0.11531    0.07876 =
         0.07784   -0.01892    0.01357    0.00952
C038  1    0.354815    0.591825    0.773177    11.00000    0.13775    0.07331 =
         0.07855   -0.03807    0.01919    0.01031
AFIX  43
H038  2    0.354920    0.552664    0.769213    11.00000   -1.20000
AFIX   0

C039  1    0.703536    0.963509    0.213902    11.00000    0.11330    0.09347 =
         0.07563   -0.03140    0.00663   -0.02533
AFIX  43
H039  2    0.721685    0.954348    0.251363    11.00000   -1.20000
AFIX   0

C03A  1    0.888039    0.220922    0.610083    11.00000    0.06652    0.07839 =
         0.11744   -0.04480   -0.02044    0.01088
AFIX  43
H03A  2    0.893168    0.242732    0.634752    11.00000   -1.20000
AFIX   0

C03B  1    0.549463    0.658492    0.845302    11.00000    0.15640    0.07598 =
         0.06645   -0.02178   -0.01678    0.00072
AFIX  43
H03I  2    0.550595    0.669296    0.879073    11.00000   -1.20000
AFIX   0

C03C  1    0.620716    0.610144    0.208455    11.00000    0.09844    0.08753 =
         0.08081   -0.03355    0.00574    0.01321
C03D  1    0.632635    0.410262    0.764650    11.00000    0.09760    0.09352 =
         0.06926   -0.01813   -0.00859   -0.00148
AFIX  23
H03B  2    0.646768    0.369059    0.757813    11.00000   -1.20000
H03C  2    0.588150    0.410899    0.789814    11.00000   -1.20000
AFIX   0

C03E  1    0.281134    0.905745    0.726581    11.00000    0.10052    0.12264 =
         0.08649   -0.04256    0.02108   -0.00806
AFIX  23
H03J  2    0.269855    0.951955    0.720561    11.00000   -1.20000
H03L  2    0.314228    0.882257    0.759702    11.00000   -1.20000
AFIX   0

C03F  1    0.336095    0.597602    0.829246    11.00000    0.14075    0.10087 =
         0.08838   -0.02338    0.02601   -0.00266
AFIX  43
H03F  2    0.321809    0.564229    0.861936    11.00000   -1.20000
AFIX   0

C03G  1    0.304639    1.137513    0.324031    11.00000    0.08678    0.07643 =
         0.10345   -0.03321   -0.01534    0.00582
AFIX  23
H03M  2    0.317941    1.097627    0.314919    11.00000   -1.20000
H03N  2    0.256720    1.140703    0.344096    11.00000   -1.20000
AFIX   0
C03H  1    0.747172    0.599942    0.666987    11.00000    0.09349    0.06420 =
         0.11164   -0.01391   -0.01390    0.02098
AFIX  43
H03P  2    0.784759    0.585880    0.693559    11.00000   -1.20000
AFIX   0

C03I  1    0.800816    0.198823    0.799528    11.00000    0.11034    0.12643 =
         0.05923   -0.02850   -0.02101    0.01094
C03J  1    0.931093    0.130865    0.576430    11.00000    0.07143    0.08017 =
         0.12738   -0.06087   -0.01830    0.01604
C03K  1    0.757673    0.217101    0.705581    11.00000    0.09653    0.08832 =
         0.07981   -0.03474   -0.01771    0.00021
AFIX  43
H03K  2    0.739206    0.201753    0.681169    11.00000   -1.20000
AFIX   0

C03L  1    0.668030    0.682679    0.422162    11.00000    0.10961    0.09103 =
         0.14956   -0.06758    0.02286   -0.01538
AFIX  23
H03S  2    0.654078    0.696210    0.380670    11.00000   -1.20000
H03T  2    0.629335    0.665688    0.448676    11.00000   -1.20000
AFIX   0
C03M  1    0.094526    1.111869    0.721981    11.00000    0.08847    0.14035 =
         0.08062   -0.04826   -0.00336    0.02717
C03N  1    0.554824    1.135540    0.164910    11.00000    0.17819    0.09586 =
         0.05681   -0.01744    0.01331   -0.04428
AFIX  43
H03U  2    0.601459    1.122702    0.179453    11.00000   -1.20000
AFIX   0

C03O  1    0.540653    0.750561    0.149399    11.00000    0.12595    0.09310 =
         0.07758   -0.00668    0.00655    0.00084
AFIX  43
H03O  2    0.590598    0.736578    0.155009    11.00000   -1.20000
AFIX   0

C03P  1    0.167344    1.160426    0.641005    11.00000    0.09183    0.09393 =
         0.12106   -0.05141    0.01077   -0.00218
AFIX  43
H03X  2    0.188354    1.195346    0.619777    11.00000   -1.20000
AFIX   0

C03Q  1    0.938121    0.163206    0.611299    11.00000    0.06792    0.09362 =
         0.09679   -0.02689   -0.02254    0.01632
AFIX  43
H03Q  2    0.977270    0.146597    0.636709    11.00000   -1.20000
AFIX   0
C03R  1    0.586235    0.603449    0.166998    11.00000    0.14749    0.07925 =
         0.07714   -0.02312    0.01271   -0.01247
AFIX  43
H03R  2    0.535950    0.609228    0.171839    11.00000   -1.20000
AFIX   0
C03S  1    0.304701    0.929239    0.386567    11.00000    0.15861    0.08788 =
         0.12703   -0.05859   -0.03705    0.02050
AFIX  23
H03D  2    0.268068    0.913308    0.416647    11.00000   -1.20000
H03E  2    0.312107    0.967133    0.392071    11.00000   -1.20000
AFIX   0

C03T  1    0.746802    0.567252    0.629647    11.00000    0.06438    0.05935 =
         0.12952   -0.01163    0.01743   -0.00186
C03U  1    0.127031    1.161262    0.689845    11.00000    0.11219    0.12652 =
         0.09960   -0.05072    0.02316   -0.00893
AFIX  43
H03Y  2    0.120491    1.196273    0.702814    11.00000   -1.20000
AFIX   0

C03V  1    0.394128    0.788409    0.131783    11.00000    0.14605    0.06805 =
         0.09265   -0.02812   -0.02417    0.01501
AFIX  43
H03V  2    0.344410    0.801491    0.125247    11.00000   -1.20000
AFIX   0
C03W  1    0.774398    0.176329    0.762396    11.00000    0.10315    0.09010 =
         0.09780   -0.01135   -0.00563    0.02028
AFIX  43
H03W  2    0.768368    0.133852    0.776529    11.00000   -1.20000
AFIX   0

C03X  1    0.118220    1.337198    0.464373    11.00000    0.14165    0.05221 =
         0.13273   -0.03037    0.00392    0.00448
AFIX  43
H03Z  2    0.129268    1.377754    0.445713    11.00000   -1.20000
AFIX   0

C03Y  1    0.692183    0.414281    0.798018    11.00000    0.14633    0.08854 =
         0.10693   -0.03333   -0.03520    0.01185
AFIX  23
H03G  2    0.680107    0.456630    0.802515    11.00000   -1.20000
H03H  2    0.737952    0.409731    0.774790    11.00000   -1.20000
AFIX   0

C03Z  1    0.654623    0.985990    0.107020    11.00000    0.13995    0.16022 =
         0.07013   -0.05170    0.01655   -0.02097
AFIX  43
H03   2    0.637256    0.992974    0.069855    11.00000   -1.20000
AFIX   0
C040  1    0.439758    1.119061    0.172677    11.00000    0.15153    0.11646 =
         0.08581   -0.04257   -0.00136    0.01241
AFIX  43
H040  2    0.404037    1.096832    0.192278    11.00000   -1.20000
AFIX   0
C041  1    0.032274    1.275041    0.510189    11.00000    0.09107    0.09269 =
         0.15591   -0.00670    0.03523    0.01451
AFIX  43
H041  2   -0.015919    1.273373    0.521410    11.00000   -1.20000
AFIX   0
C042  1    0.301954    1.195167    0.266191    11.00000    0.10119    0.09761 =
         0.08037   -0.01413   -0.01184    0.01584
AFIX  23
H04Y  2    0.287518    1.235215    0.275065    11.00000   -1.20000
H     2    0.349984    1.192516    0.246341    11.00000   -1.20000
AFIX   0

C043  1    0.694996    0.577703    0.112234    11.00000    0.16857    0.10926 =
         0.09033   -0.04498    0.01510   -0.01072
C044  1    0.620900    0.588412    0.117223    11.00000    0.18641    0.08313 =
         0.07930   -0.02057   -0.00494    0.01471
AFIX  43
H044  2    0.594826    0.585734    0.088485    11.00000   -1.20000
AFIX   0
C045  1    0.516265    0.795364    0.096470    11.00000    0.11860    0.11592 =
         0.10309   -0.01771    0.00528    0.01164
AFIX  43
H045  2    0.548478    0.814781    0.066896    11.00000   -1.20000
AFIX   0
C046  1    0.692005    0.599346    0.201230    11.00000    0.12710    0.13541 =
         0.09146   -0.04720   -0.00023    0.01765
AFIX  43
H046  2    0.718403    0.602022    0.229762    11.00000   -1.20000
AFIX   0
C047  1    0.758978    0.465023    0.373321    11.00000    0.07420    0.11628 =
         0.08850   -0.03691   -0.00952    0.02166
AFIX  23
H04A  2    0.797038    0.443770    0.402592    11.00000   -1.20000
H04B  2    0.750084    0.512029    0.362366    11.00000   -1.20000
AFIX   0

C048  1    0.210787    0.882369    0.744510    11.00000    0.14234    0.20415 =
         0.10418   -0.07582    0.05808   -0.01988
AFIX  23
H04Z  2    0.175504    0.909374    0.713588    11.00000   -1.20000
HA    2    0.220929    0.837630    0.745942    11.00000   -1.20000
AFIX   0

C049  1    0.445150    0.812330    0.086024    11.00000    0.21509    0.09709 =
         0.06425   -0.00708    0.02554   -0.00949
C04A  1    0.750074    0.954789    0.169257    11.00000    0.10529    0.14654 =
         0.08082   -0.04056    0.02219   -0.01859
AFIX  43
H04   2    0.799813    0.940831    0.175794    11.00000   -1.20000
AFIX   0
C04B  1    0.473479    1.209707    0.090458    11.00000    0.25737    0.10517 =
         0.05509   -0.02732   -0.01522   -0.00052
C04C  1    0.537359    1.189112    0.114963    11.00000    0.22875    0.09937 =
         0.06126   -0.02741    0.00005   -0.04382
AFIX  43
H0AA  2    0.572153    1.212859    0.096769    11.00000   -1.20000
AFIX   0
C04D  1    0.249411    1.196805    0.225142    11.00000    0.15343    0.21321 =
         0.09818    0.00590   -0.05077    0.03404
AFIX  23
H1AA  2    0.202708    1.193311    0.246213    11.00000   -1.20000
HB    2    0.267445    1.161015    0.210088    11.00000   -1.20000
AFIX   0

C04E  1    0.178727    0.986373    0.507036    11.00000    0.15459    0.10206 =
         0.15504   -0.06738   -0.04067    0.02766
AFIX 137
H04C  2    0.172516    0.978366    0.471495    11.00000   -1.50000
H04D  2    0.228722    0.985913    0.508677    11.00000   -1.50000
H04E  2    0.148189    1.028361    0.505385    11.00000   -1.50000
AFIX   0

C04F  1    0.727282    0.965460    0.116266    11.00000    0.15114    0.12078 =
         0.07776   -0.02433    0.02068   -0.01009
C04G  1    0.425472    1.176570    0.116572    11.00000    0.17796    0.11786 =
         0.09274   -0.03072   -0.02289    0.04517
AFIX  43
H2AA  2    0.380424    1.189627    0.099216    11.00000   -1.20000
AFIX   0

C04H  1    0.782861    0.446928    0.317414    11.00000    0.11613    0.13693 =
         0.11100   -0.05124    0.02612    0.01577
AFIX  23
H04F  2    0.744176    0.466935    0.288708    11.00000   -1.20000
H04G  2    0.793484    0.399776    0.328557    11.00000   -1.20000
AFIX   0
C04I  1    0.729195    0.583922    0.151680    11.00000    0.13522    0.14456 =
         0.12685   -0.06409    0.02305   -0.00071
AFIX  43
H04I  2    0.779501    0.578068    0.147194    11.00000   -1.20000
AFIX   0

C04J  1    0.051142    1.334371    0.482134    11.00000    0.11145    0.11199 =
         0.12915   -0.01659    0.03905    0.04496
C04K  1    0.699967    0.360093    0.860304    11.00000    0.19025    0.13434 =
         0.09058   -0.03315   -0.04566    0.04375
AFIX  23
H04H  2    0.655046    0.366981    0.884126    11.00000   -1.20000
H04J  2    0.707316    0.318335    0.855442    11.00000   -1.20000
AFIX   0

C04L  1    0.736880    0.627780    0.432375    11.00000    0.15399    0.11291 =
         0.22825   -0.08797    0.03828   -0.00744
C04M  1    0.277983    0.949118    0.328627    11.00000    0.20248    0.14122 =
         0.16764   -0.05413   -0.09108    0.06913
AFIX  23
H04K  2    0.269951    0.911187    0.323626    11.00000   -1.20000
H04L  2    0.315329    0.963879    0.298744    11.00000   -1.20000
AFIX   0
C4    1    0.875489    0.452695    0.235300    11.00000    0.25436    0.51901 =
         0.39107   -0.33397    0.11726   -0.08073
AFIX  23
H4A   2    0.849409    0.484560    0.199824    11.00000   -1.20000
H4B   2    0.868152    0.409973    0.242240    11.00000   -1.20000
AFIX   0
C04P  1    0.966327    0.018391    0.553216    10.50000    0.08287    0.11376 =
         0.37908   -0.13550   -0.12327    0.02805
AFIX  33
H04M  2    0.963757    0.040375    0.510024    10.50000   -1.50000
H04N  2    0.997573   -0.024930    0.562141    10.50000   -1.50000
H04O  2    0.918433    0.015580    0.570593    10.50000   -1.50000
AFIX   0

C04Q  1    0.526051    0.476811    0.917226    11.00000    0.37892    0.10618 =
         0.12544   -0.00723    0.05256   -0.01740
AFIX 137
H3AA  2    0.538576    0.478079    0.876392    11.00000   -1.50000
HC    2    0.474964    0.479247    0.925525    11.00000   -1.50000
HD    2    0.553572    0.436640    0.945046    11.00000   -1.50000
AFIX   0
C04R  1    0.241967    1.264409    0.171675    11.00000    0.12907    0.35967 =
         0.18657   -0.11378   -0.01886   -0.01984
AFIX  23
H4AA  2    0.223844    1.299974    0.187014    11.00000   -1.20000
HE    2    0.288981    1.267887    0.151224    11.00000   -1.20000
AFIX   0

C04S  1    0.319283    0.589318    0.957533    11.00000    0.38364    0.18670 =
         0.12491   -0.06826   -0.02447    0.03020
AFIX  33
H04P  2    0.308656    0.592077    0.997189    11.00000   -1.50000
H04Q  2    0.282769    0.573263    0.948100    11.00000   -1.50000
H04R  2    0.366186    0.559929    0.956812    11.00000   -1.50000
AFIX   0
C04U  1    0.208576    1.002645    0.314823    11.00000    0.14849    0.12698 =
         0.26338   -0.05243   -0.08707    0.03296
AFIX  23
H04S  2    0.217318    1.042272    0.315643    11.00000   -1.20000
H04T  2    0.171804    0.989858    0.346202    11.00000   -1.20000
AFIX   0

C04X  1    0.527287    1.304045   -0.003288    11.00000    0.44595    0.18369 =
         0.16764    0.01614    0.03589   -0.19049
AFIX  33
H5AA  2    0.516800    1.341383   -0.040142    11.00000   -1.50000
HF    2    0.543430    1.316307    0.026123    11.00000   -1.50000
HG    2    0.564829    1.269855   -0.011431    11.00000   -1.50000
AFIX   0

C04Y  1    0.760052    0.357199    0.893229    11.00000    0.21219    0.24415 =
         0.11181   -0.04364   -0.03983   -0.00798
AFIX  23
H04U  2    0.748932    0.396063    0.903837    11.00000   -1.20000
H04V  2    0.803546    0.357451    0.866855    11.00000   -1.20000
AFIX   0
C04Z  1    0.775764    0.295622    0.951940    11.00000    0.33712    0.26504 =
         0.12133   -0.06961   -0.06176    0.04817
AFIX  23
H04W  2    0.773713    0.258322    0.942430    11.00000   -1.20000
H04X  2    0.736409    0.301236    0.981363    11.00000   -1.20000
AFIX   0

C050  1    0.179299    0.885083    0.802967    11.00000    0.26682    0.38050 =
         0.18472   -0.01229    0.04903    0.01489
C05F  1    0.229579    0.850155    0.853205    10.50000    0.17510
C052  1    0.325261    0.859145    0.008543    11.00000    0.25215    0.34530 =
         0.16684    0.01941   -0.05813   -0.10732
AFIX  33
H05A  2    0.304845    0.889948   -0.029248    11.00000   -1.50000
H05B  2    0.331407    0.815353    0.009753    11.00000   -1.50000
H05C  2    0.293092    0.865718    0.041560    11.00000   -1.50000
AFIX   0

C054  1    0.817275    0.485356    0.568778    11.00000    0.20244    0.15479 =
         0.26066   -0.11443    0.07778   -0.01026
AFIX  33
H05F  2    0.855390    0.447278    0.569512    11.00000   -1.50000
H05G  2    0.771274    0.478401    0.564816    11.00000   -1.50000
H05H  2    0.826026    0.522682    0.534959    11.00000   -1.50000
AFIX   0

C055  1    0.178797    1.017613    0.251080    11.00000    0.27766    0.29073 =
         0.31700   -0.14214   -0.18713    0.15522
AFIX  23
H05D  2    0.215902    1.028872    0.219534    11.00000   -1.20000
H05E  2    0.167257    0.978931    0.250636    11.00000   -1.20000
AFIX   0
C8    1    0.802938    0.080617    0.882944    11.00000    0.49469    0.16093 =
         0.10492    0.01761   -0.06837   -0.08874
AFIX 137
H8A   2    0.842499    0.053272    0.867746    11.00000   -1.50000
H8B   2    0.760011    0.090696    0.861131    11.00000   -1.50000
H8C   2    0.793835    0.058004    0.925332    11.00000   -1.50000
AFIX   0

C6    1   -0.072935    1.386865    0.482999    11.00000    0.20686    0.11900 =
         0.32670   -0.00628   -0.13430   -0.04237
AFIX 137
H6A   2   -0.114013    1.421615    0.464593    11.00000   -1.50000
H6B   2   -0.082394    1.368916    0.526014    11.00000   -1.50000
H6C   2   -0.064874    1.353166    0.466192    11.00000   -1.50000
AFIX   0

C1    1    0.114912    1.070746    0.239418    10.50000    0.17415
C14   1    0.938676    0.622856    0.323073    10.50000    0.22026
C21   1   -0.009156    1.066617    0.799123    10.75000    0.28621    0.42060 =
         0.16788   -0.08134    0.10888   -0.02000
AFIX  33
H21A  2   -0.040490    1.067646    0.834120    10.75000   -1.50000
H21B  2   -0.038182    1.078806    0.764850    10.75000   -1.50000
H21C  2    0.021383    1.023171    0.806908    10.75000   -1.50000
AFIX   0
C23   1    0.190154    1.267991    0.128923    10.50000    0.19455
AFIX  33
H23A  2    0.184422    1.309039    0.095517    10.50000   -1.50000
H23B  2    0.208699    1.232647    0.113977    10.50000   -1.50000
H23C  2    0.143828    1.264603    0.149620    10.50000   -1.50000
AFIX   0

C34   1    0.851380    0.471320    0.288252    11.00000    0.19043
AFIX  23
H34A  2    0.840436    0.518584    0.276296    11.00000   -1.20000
H34B  2    0.889673    0.452096    0.317291    11.00000   -1.20000
AFIX   0
C57   1    0.848858    0.277694    0.983290    11.00000    0.39702    0.39025 =
         0.24701    0.07002   -0.14955   -0.10254

C5    1    0.871211    0.912055    0.080303    11.00000    0.26453    0.45602 =
         0.23220   -0.20688   -0.02625    0.08500
AFIX  33
H5A   2    0.902593    0.905157    0.047023    11.00000   -1.50000
H5B   2    0.889221    0.937715    0.096242    11.00000   -1.50000
H5C   2    0.870151    0.870511    0.111562    11.00000   -1.50000
AFIX   0

C26   1    0.857635    0.215674    1.034121    10.50000    0.39447
C62   1    0.077406    1.080015    0.186099    10.50000    0.38038
C98   1    0.955042    0.451258    0.227400    11.00000    0.51182
AFIX  33
H98A  2    0.975400    0.439221    0.192941    11.00000   -1.50000
H98B  2    0.961010    0.493854    0.221039    11.00000   -1.50000
H98C  2    0.979624    0.419781    0.263163    11.00000   -1.50000
AFIX   0
C92   1    0.839589    0.154096    1.072436    10.50000    0.38920
C83   1    0.130283    1.103072    0.136710    10.50000    0.26813
C42   1    0.084562    1.146146    0.083747    10.25000    0.31976

C0AA  1    0.944881    0.629437    0.380412    10.50000    0.23900
C40   1    0.795501    0.647980    0.385773    11.00000    0.22368    0.16999 =
         0.35026   -0.11102    0.11521   -0.01105
C2AA  1    0.866955    0.595975    0.397828    11.00000    0.24975    0.17180 =
         0.36741   -0.11491    0.08386    0.06878
C39   1   10.978209   10.657761   10.329570    10.50000   10.30742
C3AA  1    1.013928    0.658410    0.263548    10.50000    0.30019
C38   1    0.989678    0.006238    0.641100    10.50000    0.26108    0.17113 =
         0.29521   -0.06549   -0.05079    0.11362
AFIX  33
H38A  2    1.005271    0.014313    0.673501    10.50000   -1.50000
H38B  2    0.939278    0.005346    0.648047    10.50000   -1.50000
H38C  2    1.018418   -0.035164    0.639596    10.50000   -1.50000
AFIX   0
HKLF 4


REM  cu_EG_T3PhSMe_Raul_0m_a.res in P-1
REM wR2 = 0.422808, GooF = S = 1.24205, Restrained GooF = 1.25851 for all data
REM R1 = 0.141175 for 10648 Fo > 4sig(Fo) and 0.245626 for all 25871 data
REM 1751 parameters refined using 15 restraints

END

WGHT      0.2000      0.0000

REM Highest difference peak  0.726,  deepest hole -0.749,  1-sigma level  0.163
Q1    1   0.9460  0.6118  0.3620  11.00000  0.05    0.73
Q2    1   0.9242  0.6595  0.3378  11.00000  0.05    0.65
Q3    1   0.9641  0.0333  0.5610  11.00000  0.05    0.65
Q4    1   0.9130  0.4336  0.3129  11.00000  0.05    0.62
Q5    1   0.9969  0.6499  0.2289  11.00000  0.05    0.62
;
_shelx_res_checksum                5336
_shelx_hkl_file
;
  -2   0   0  620.64   43.70
  -2   0   0  586.14   43.70
  -3   0   0  359.56   26.20
  -3   0   0  340.97   25.90
   3   0   0  354.76   25.90
  -4   0   0 1742.73  127.29
  -4   0   0 1784.32  127.49
  -4   0   0 1808.72  127.19
   4   0   0 1726.13  127.09
   4   0   0 1769.92  127.29
  -5   0   0  994.60   76.09
  -5   0   0 1097.79   76.99
  -5   0   0 1131.59   76.49
  -5   0   0 1037.40   76.69
   5   0   0 1072.39   76.69
   5   0   0 1054.59   76.39
   5   0   0 1003.60   76.19
  -6   0   0  256.37   21.40
  -6   0   0  249.38   20.50
  -6   0   0  279.97   20.30
  -6   0   0  280.57   20.10
   6   0   0  270.57   20.30
   6   0   0  241.68   20.30
   6   0   0  281.77   21.00
  -7   0   0   96.69    9.00
  -7   0   0   91.59    9.40
  -7   0   0   91.19   10.70
  -7   0   0  107.99    9.40
   7   0   0   86.69    9.20
   7   0   0   97.39    9.20
   7   0   0  102.49   10.30
  -8   0   0   75.79    8.80
  -8   0   0   72.09    9.60
  -8   0   0   80.99    9.00
  -8   0   0   86.99    8.70
  -8   0   0   68.09    9.40
   8   0   0   77.79   10.00
   8   0   0   66.49    8.90
   8   0   0   92.39    9.00
  -9   0   0   33.20    6.20
  -9   0   0   37.60    5.70
  -9   0   0   54.69    7.20
  -9   0   0   25.80    7.50
  -9   0   0   35.90    7.20
   9   0   0   55.29    6.40
   9   0   0   32.50    7.80
   9   0   0   38.10    5.90
 -10   0   0    4.80    5.30
 -10   0   0    1.80    6.50
 -10   0   0   -1.50    4.50
 -10   0   0   -3.50    4.70
 -10   0   0    1.60    5.90
  10   0   0   -3.60    4.30
  10   0   0   -0.10    6.40
  10   0   0    0.20    5.00
 -11   0   0    4.10    5.60
 -11   0   0   11.10    6.70
 -11   0   0   -3.70    4.70
 -11   0   0   -5.00    5.20
  11   0   0   -1.90    7.10
  11   0   0    6.60    4.90
  11   0   0    2.80    5.20
 -12   0   0   26.80    6.80
 -12   0   0   50.49    7.90
 -12   0   0   20.10    8.90
 -12   0   0   29.70    8.10
  12   0   0   34.00    8.90
  12   0   0   26.20   10.10
  12   0   0   25.80    6.00
  12   0   0   30.20    6.10
 -13   0   0   88.19   14.90
 -13   0   0   42.50    8.20
 -13   0   0   42.40    8.40
 -13   0   0   45.40    9.40
  13   0   0   60.79    8.80
  13   0   0   55.89    9.70
  13   0   0   48.40    7.70
  13   0   0   43.60   10.90
 -14   0   0   11.50    7.70
 -14   0   0   19.80    9.60
 -14   0   0   14.90    8.60
  14   0   0   21.30    9.50
  14   0   0   21.40    7.20
  14   0   0   22.90    7.20
 -15   0   0   22.00    8.70
 -15   0   0   17.80   10.80
  15   0   0   36.80   15.00
  15   0   0   27.80    9.10
  15   0   0   26.30    8.10
 -16   0   0   17.40    9.10
  16   0   0   36.10    9.60
  16   0   0   29.40   12.60
  16   0   0   26.40    8.90
 -17   0   0    1.10    8.80
  17   0   0  -25.80   10.40
  17   0   0   17.20    9.30
  17   0   0   -3.60    9.10
 -18   0   0   22.30    9.10
  18   0   0   -9.60   10.80
  18   0   0   10.70   10.10
  18   0   0    7.30   10.10
 -19   0   0    8.00    9.90
  19   0   0    2.00   10.20
  19   0   0    9.30   13.90
  19  -1   0  -11.10   16.90
  19  -1   0   -9.00   10.30
  18  -1   0    1.00   10.20
  18  -1   0   11.70   10.20
  18  -1   0   -3.70   11.40
 -18   1   0    4.30    8.40
  17  -1   0   -1.40    9.90
  17  -1   0    3.90    9.90
  17  -1   0  -14.90   16.50
 -17   1   0    4.30    9.40
  16  -1   0   -8.00   11.20
  16  -1   0   -5.50    8.70
  16  -1   0    3.70    8.80
 -16   1   0   -6.40    8.00
 -16   1   0  -26.50   11.50
  15  -1   0    0.20   11.60
  15  -1   0   25.40    8.50
  15  -1   0    5.50    7.80
 -15   1   0   13.20    8.20
 -15   1   0   15.80   10.00
  14  -1   0   78.49   11.10
  14  -1   0  112.89   13.80
  14  -1   0  112.99   13.90
 -14   1   0  102.29   12.50
 -14   1   0   82.49   11.40
  13  -1   0   26.10    7.30
  13  -1   0   19.30    6.40
  13  -1   0   19.80    8.30
 -13   1   0   14.60    7.60
 -13   1   0   34.70   14.50
 -13   1   0   17.80    7.40
 -13   1   0   14.40    7.00
  12  -1   0   39.60    9.80
  12  -1   0   44.20   11.40
  12  -1   0   34.60    7.00
  12  -1   0   43.60    7.10
 -12   1   0   27.80    7.00
 -12   1   0   47.60    7.90
 -12   1   0   49.60    9.60
 -12   1   0   27.30    6.90
  11  -1   0    6.90    5.00
  11  -1   0   -4.60    6.80
  11  -1   0    7.80    7.60
  11  -1   0  -10.00    5.70
 -11   1   0    9.60    7.50
 -11   1   0    3.70    5.10
 -11   1   0    4.50    9.80
 -11   1   0    8.70    5.90
  10  -1   0   22.70    7.80
  10  -1   0   31.40    6.40
  10  -1   0   32.10    5.70
 -10   1   0   20.80    6.00
 -10   1   0   45.00    7.90
 -10   1   0   33.90    8.80
 -10   1   0   39.00    5.90
   9  -1   0   18.10    6.50
   9  -1   0   16.50    5.20
   9  -1   0   25.00    5.00
  -9   1   0   12.00    4.50
  -9   1   0   22.40    6.40
  -9   1   0    9.70    4.90
   8  -1   0   42.00    7.20
   8  -1   0   42.50    6.10
   8  -1   0   43.40    5.80
  -8   1   0   37.20    5.90
  -8   1   0   26.20    8.10
  -8   1   0   45.20    5.60
  -8   1   0   47.30    6.80
   7  -1   0   27.70    5.30
   7  -1   0   25.00    4.20
   7  -1   0   20.20    4.50
  -7   1   0   14.50    5.60
  -7   1   0   24.00    4.00
  -7   1   0   11.20    4.10
  -7   1   0   21.30    5.10
   6  -1   0  493.05   36.30
   6  -1   0  457.95   36.50
   6  -1   0  524.75   37.00
  -6   1   0  479.85   36.30
  -6   1   0  484.05   37.30
  -6   1   0  501.95   36.20
  -6   1   0  509.35   36.40
   5  -1   0 2489.25  174.48
   5  -1   0 2287.97  174.08
  -5   1   0 2445.76  174.08
  -5   1   0 2406.36  173.98
  -5   1   0 2393.76  174.48
  -5   1   0 2509.55  174.78
   4  -1   0  134.39   10.40
  -4   1   0  143.49   11.00
  -4   1   0  113.89   10.30
  -4   1   0  124.39   11.50
   3  -1   0   64.19    6.40
  -3   1   0   67.29    6.50
  -3   1   0   66.39    6.90
   2  -1   0    7.70    2.00
  -2   1   0    7.00    2.00
  -2   1   0    7.30    1.90
   1  -1   0   15.10    1.50
  -1   1   0   12.50    1.70
  -1   1   0   15.90    1.60
  -1  -1   0  541.15   38.20
  -1  -1   0  502.75   38.20
   1   1   0  545.95   38.20
  -2  -1   0   16.70    2.30
  -2  -1   0   21.40    2.40
   2   1   0   17.60    3.90
  -3  -1   0 1670.53  121.49
  -3  -1   0 1720.73  121.39
   3   1   0 1668.83  121.39
  -4  -1   0  518.95   38.40
  -4  -1   0  517.85   38.20
   4   1   0  520.35   38.20
  -5  -1   0  455.95   33.50
  -5  -1   0  438.36   33.00
  -5  -1   0  461.55   33.70
   5   1   0  493.25   33.60
   5   1   0  397.06   33.30
  -6  -1   0  790.32   57.39
  -6  -1   0  760.82   56.79
  -6  -1   0  794.02   56.79
  -6  -1   0  763.82   56.49
   6   1   0  758.82   56.59
   6   1   0  810.02   57.29
   6   1   0  778.72   56.69
  -7  -1   0    7.90    4.10
  -7  -1   0    5.60    3.70
  -7  -1   0    7.80    4.60
  -7  -1   0    1.00    3.10
   7   1   0    4.50    4.70
   7   1   0    5.20    3.50
   7   1   0    8.40    3.50
  -8  -1   0   13.10    3.80
  -8  -1   0   11.40    4.70
  -8  -1   0   11.30    5.70
  -8  -1   0   17.40    5.00
   8   1   0   10.60    6.00
   8   1   0   15.30    4.30
   8   1   0   10.60    4.20
  -9  -1   0  149.88   17.60
  -9  -1   0  175.88   14.60
  -9  -1   0  157.88   14.60
  -9  -1   0  157.88   16.30
   9   1   0  167.08   14.40
   9   1   0  162.58   16.20
   9   1   0  189.28   14.80
 -10  -1   0  169.78   14.70
 -10  -1   0  158.88   14.90
 -10  -1   0  164.28   14.80
  10   1   0  168.38   14.60
  10   1   0  160.18   14.60
  10   1   0  155.68   16.80
  10   1   0  187.38   15.20
 -11  -1   0   12.90    6.80
 -11  -1   0    9.80    5.20
 -11  -1   0   18.90    6.60
 -11  -1   0    9.70    5.50
 -11  -1   0   18.10    6.40
  11   1   0    3.90    6.80
  11   1   0   11.10    5.10
  11   1   0   13.20    5.50
  11   1   0   12.30    4.70
 -12  -1   0   12.70    5.90
 -12  -1   0   19.70    7.00
 -12  -1   0    6.00    5.60
 -12  -1   0    8.00    7.60
 -12  -1   0   10.30    7.00
  12   1   0   15.60    5.80
  12   1   0   19.50    8.50
  12   1   0    9.60    7.00
  12   1   0   10.10    5.70
 -13  -1   0   -1.50    7.70
 -13  -1   0    3.00    6.60
 -13  -1   0    1.40   14.40
  13   1   0    0.00    6.90
  13   1   0    8.00    8.40
  13   1   0   14.40    6.50
  13   1   0    2.70    5.50
 -14  -1   0   23.20    9.50
 -14  -1   0   14.30    7.80
  14   1   0   22.70    8.80
  14   1   0   19.20    6.90
  14   1   0   15.50    7.10
 -15  -1   0   -8.10    9.30
 -15  -1   0   16.70    8.60
  15   1   0    3.20    7.20
  15   1   0    5.50    8.20
  15   1   0    0.20   13.50
 -16  -1   0   35.00   10.50
  16   1   0   58.29   12.30
  16   1   0   56.39   10.70
  16   1   0   43.60    9.70
 -17  -1   0   -3.20    9.00
  17   1   0    0.40    9.50
  17   1   0   -6.10   11.20
  17   1   0   10.50    9.30
 -18  -1   0   14.70    9.20
  18   1   0   27.00   10.40
  18   1   0    0.70   10.30
  18   1   0   -4.20    9.80
 -19  -1   0   22.40    8.90
  19   1   0   27.80   12.20
  19   1   0   26.90   11.00
  19   1   0   11.90   10.20
  20   1   0    4.60   15.00
  19  -2   0   15.10   10.90
  19  -2   0  -12.40   10.60
  18  -2   0    2.00   10.00
  18  -2   0   -2.70    9.80
  17  -2   0  -29.80   12.60
  17  -2   0    1.50   11.10
  17  -2   0   25.60   12.00
 -17   2   0   20.10    9.50
  16  -2   0   30.80   10.30
  16  -2   0   -0.50   11.70
  16  -2   0   26.60    9.40
 -16   2   0    6.40    8.20
 -16   2   0   12.90   10.60
  15  -2   0    3.10    8.00
  15  -2   0   -9.30   12.20
  15  -2   0    9.40    8.40
 -15   2   0   13.70   12.60
 -15   2   0    1.20    7.70
  14  -2   0   28.60   12.40
  14  -2   0   17.30    7.60
  14  -2   0    2.90   10.70
 -14   2   0   -3.60    7.60
 -14   2   0   -1.50    8.30
  13  -2   0   62.59    9.30
  13  -2   0   76.79   11.40
 -13   2   0   61.99    9.30
 -13   2   0   75.79   10.80
 -13   2   0   83.99   10.80
  12  -2   0   12.90    8.30
  12  -2   0    3.50    5.20
  12  -2   0    6.70    5.30
 -12   2   0   -4.50   10.60
 -12   2   0   -3.80    5.90
 -12   2   0    0.30    5.90
  11  -2   0   87.09   12.50
  11  -2   0  121.69   11.60
  11  -2   0  114.59   12.10
  11  -2   0  105.79   11.60
 -11   2   0  113.89   12.90
 -11   2   0  120.39   13.30
 -11   2   0   94.39   11.40
 -11   2   0   86.69   11.90
  10  -2   0  272.67   23.20
  10  -2   0  306.27   22.50
  10  -2   0  269.47   24.10
 -10   2   0  289.27   22.60
 -10   2   0  266.37   23.20
 -10   2   0  270.57   22.40
 -10   2   0  290.57   23.40
   9  -2   0   36.80    7.90
   9  -2   0   37.60    6.00
  -9   2   0   35.20    6.40
  -9   2   0   48.40    6.00
  -9   2   0   61.29    8.60
  -9   2   0   24.30    6.00
   8  -2   0   24.60    4.80
   8  -2   0   28.80    6.30
   8  -2   0   25.90    5.10
  -8   2   0   15.50    4.40
  -8   2   0   35.50    7.00
  -8   2   0   18.60    5.00
   7  -2   0  167.88   14.30
   7  -2   0  181.38   15.00
   7  -2   0  164.18   14.10
  -7   2   0  177.88   14.20
  -7   2   0  170.88   14.20
  -7   2   0  178.18   14.80
   6  -2   0  929.81   67.89
   6  -2   0  927.01   69.79
   6  -2   0  875.71   67.79
  -6   2   0  955.60   67.79
  -6   2   0  929.51   67.79
  -6   2   0  998.80   68.59
   5  -2   0  221.28   16.00
   5  -2   0  191.38   15.40
  -5   2   0  178.18   15.30
  -5   2   0  205.18   16.00
  -5   2   0  205.68   15.80
  -5   2   0  196.58   15.30
   4  -2   0 3195.98  223.18
   4  -2   0 2848.81  222.88
  -4   2   0 3161.08  223.28
  -4   2   0 3214.98  222.88
  -4   2   0 3105.49  222.98
   3  -2   0  118.99   10.20
  -3   2   0  133.49   10.40
   2  -2   0   31.00    3.60
  -2   2   0   30.80    3.90
   1  -2   0  270.47   19.80
  -1   2   0  281.77   19.90
  -1   2   0  265.07   19.90
   0   2   0  517.05   37.30
  -1  -2   0  415.06   28.70
   1   2   0  405.66   28.70
   1   2   0  366.56   28.70
  -2  -2   0   64.09    5.40
  -2  -2   0   61.19    5.50
   2   2   0   63.89    5.60
  -3  -2   0 1008.20   72.29
  -3  -2   0  984.50   72.39
   3   2   0 1005.50   72.29
  -4  -2   0 3650.33  263.17
  -4  -2   0 3674.73  263.27
   4   2   0 3661.03  263.17
  -5  -2   0 1210.28   87.99
  -5  -2   0 1190.88   87.59
  -5  -2   0 1187.68   87.59
  -5  -2   0 1228.38   88.09
   5   2   0 1290.37   88.09
   5   2   0 1185.18   87.59
   5   2   0 1201.18   87.49
   6   2   0   10.90  143.49
  -7  -2   0  562.04   43.50
  -7  -2   0  576.54   42.50
  -7  -2   0  578.74   42.70
  -7  -2   0  581.64   42.90
   7   2   0  585.24   42.70
   7   2   0  597.74   43.60
   7   2   0  583.74   42.70
  -8  -2   0  121.59   12.30
  -8  -2   0  121.39   11.20
  -8  -2   0  135.69   10.90
  -8  -2   0  111.79   12.30
   8   2   0  107.69   11.00
   8   2   0  122.89   12.50
  -9  -2   0   69.29    8.60
  -9  -2   0   87.99    8.80
  -9  -2   0   78.79    9.40
  -9  -2   0   61.29    9.70
   9   2   0   83.19   10.40
   9   2   0   81.59    9.00
   9   2   0   81.39    9.30
 -10  -2   0   35.40    6.20
 -10  -2   0   28.80    5.40
 -10  -2   0   31.10    7.60
 -10  -2   0   17.90    5.50
  10   2   0   17.00    4.90
  10   2   0   16.40    5.20
  10   2   0   26.20    5.70
  10   2   0   21.60    8.40
 -11  -2   0   -2.00    6.10
 -11  -2   0    4.00    5.00
 -11  -2   0   -6.40    4.90
 -11  -2   0    6.50    5.70
 -11  -2   0   16.80    6.70
  11   2   0    3.40    6.80
  11   2   0    3.20    5.10
  11   2   0    5.80    4.50
  11   2   0    1.00    4.90
 -12  -2   0  -14.30    8.60
 -12  -2   0   -1.90    6.00
 -12  -2   0    5.20    7.20
 -12  -2   0   -2.50    6.10
  12   2   0    7.70    5.00
  12   2   0    1.50    7.20
  12   2   0    5.90    5.90
  12   2   0    2.20    5.40
 -13  -2   0    1.40   10.40
 -13  -2   0   -1.90    6.20
 -13  -2   0   -0.60    7.80
  13   2   0    8.10    6.00
  13   2   0    9.80    8.50
  13   2   0   -3.00    6.70
  13   2   0   -4.60    5.30
 -14  -2   0    4.50    7.70
 -14  -2   0    2.00    7.60
  14   2   0   21.20    6.80
  14   2   0    7.10    6.40
  14   2   0   16.00    8.70
 -15  -2   0   -0.70   16.00
 -15  -2   0   -3.40    9.20
  15   2   0   24.70   10.50
  15   2   0    7.40    7.50
  15   2   0    9.10    8.10
 -16  -2   0   -3.20    9.30
  16   2   0   11.20   10.40
  16   2   0    7.20    8.40
  16   2   0    4.90    7.30
 -17  -2   0  -11.80    9.50
  17   2   0   -0.60    8.40
  17   2   0   -9.40   10.90
  17   2   0   -7.10    8.70
 -18  -2   0   -3.50    9.20
  18   2   0   -1.00   10.60
  18   2   0   -7.70    9.30
  18   2   0   -0.20    9.50
 -19  -2   0   27.30    9.20
  19   2   0    8.00    9.50
  19   2   0   -5.50   10.50
  19   2   0   30.80   12.90
  20   2   0    3.40   10.30
  18  -3   0   -4.30    9.40
  18  -3   0   13.20   11.00
  17  -3   0    9.00   11.20
  17  -3   0    6.80    9.00
  17  -3   0    1.80   12.80
 -17   3   0  -19.50   10.20
  16  -3   0    5.00    9.40
  16  -3   0  -26.60   13.40
  16  -3   0   10.50   10.30
 -16   3   0   23.40    7.20
 -16   3   0   -0.80    9.10
  15  -3   0   -9.80    8.30
  15  -3   0    3.40    8.10
  15  -3   0   -3.10   13.10
 -15   3   0  -18.80    7.40
 -15   3   0    0.80    8.90
  14  -3   0    6.80    8.30
  14  -3   0    5.60    7.50
  14  -3   0  -27.70   10.20
 -14   3   0    2.10    7.80
 -14   3   0   -4.40    7.20
  13  -3   0    0.30    6.60
  13  -3   0   -3.80    8.90
  13  -3   0   -3.90    6.20
 -13   3   0   -0.70    7.50
 -13   3   0  -19.30    6.90
 -13   3   0   -5.90    6.50
  12  -3   0   52.59    7.90
  12  -3   0   49.99   10.20
  12  -3   0   49.10    7.80
  12  -3   0   32.40    9.30
 -12   3   0   42.40    8.60
 -12   3   0   54.49    8.40
 -12   3   0   33.80    7.30
  11  -3   0   13.90    5.40
  11  -3   0   20.20    7.20
  11  -3   0   12.70    7.00
  11  -3   0    9.30    5.60
 -11   3   0    9.00    6.40
 -11   3   0   12.10    5.60
 -11   3   0    8.50    5.30
  10  -3   0    5.70    6.00
  10  -3   0   -3.60    5.70
  10  -3   0    6.70    4.80
  10  -3   0   -0.90    5.60
 -10   3   0   -0.10    4.90
 -10   3   0    3.40    5.50
 -10   3   0    6.90    4.40
   9  -3   0   34.40    7.20
   9  -3   0   31.60    5.60
  -9   3   0   20.80    5.80
  -9   3   0   18.90    5.40
  -9   3   0   33.50    5.40
   8  -3   0   50.09    6.40
   8  -3   0   50.99    7.90
   8  -3   0   46.10    6.00
  -8   3   0   42.70    5.90
  -8   3   0   38.00    6.50
  -8   3   0   43.50    6.00
   7  -3   0  499.15   36.10
   7  -3   0  471.45   36.00
   7  -3   0  501.75   36.60
  -7   3   0  475.95   35.90
  -7   3   0  480.35   35.80
  -7   3   0  479.95   36.40
   6  -3   0   87.09    9.00
   6  -3   0  107.29    9.00
   6  -3   0  101.69   10.30
  -6   3   0   98.19    9.00
  -6   3   0  102.19   10.00
  -6   3   0   88.69    8.80
   5  -3   0   53.59    6.10
   5  -3   0   66.49    6.60
  -5   3   0   56.19    6.00
  -5   3   0   43.70    5.80
  -5   3   0   55.49    6.50
   4  -3   0   59.39    5.80
   4  -3   0   54.59    5.90
  -4   3   0   45.00    5.40
  -4   3   0   38.60    4.60
  -4   3   0   42.40    5.40
   3  -3   0 1551.34  107.19
  -3   3   0 1546.55  107.29
  -3   3   0 1366.56  106.99
   2  -3   0  687.33   51.19
  -2   3   0  708.83   51.29
  -2   3   0  727.13   51.49
   1  -3   0   84.19    6.40
  -1   3   0   75.89    6.90
   0   3   0   80.49    6.70
  -1  -3   0  884.91   61.09
   1   3   0  810.52   61.19
  -2  -3   0   64.39    6.00
  -2  -3   0   65.39    6.20
   2   3   0   67.79    6.40
  -3  -3   0 2592.34  186.28
  -3  -3   0 2538.15  186.48
   3   3   0 2643.44  186.38
  -4  -3   0  458.35   35.10
  -4  -3   0  485.85   35.00
   4   3   0  473.75   35.20
  -5  -3   0  268.77   21.80
  -5  -3   0  291.67   21.70
  -5  -3   0  308.67   22.10
  -5  -3   0  299.97   22.30
   5   3   0  283.87   21.50
   5   3   0  308.17   22.40
   5   3   0  254.57   21.60
  -6  -3   0   17.10    4.20
  -6  -3   0   11.50    3.70
  -6  -3   0   17.00    4.50
   6   3   0    8.40    3.60
   6   3   0    9.50    3.50
   6   3   0   11.90    5.00
  -7  -3   0  447.76   32.90
  -7  -3   0  438.06   33.00
  -7  -3   0  404.26   32.40
  -7  -3   0  441.66   33.70
   7   3   0  458.45   32.90
   7   3   0  450.15   32.80
   7   3   0  451.45   33.80
  -8  -3   0  201.08   15.50
  -8  -3   0  184.88   16.40
  -8  -3   0  177.78   14.90
   8   3   0  172.08   16.10
   8   3   0  184.68   16.60
  -9  -3   0   18.60    5.30
  -9  -3   0   25.70    4.80
  -9  -3   0   17.40    5.90
  -9  -3   0   28.20    6.50
   9   3   0   27.50    5.40
   9   3   0   14.40    7.20
   9   3   0   16.20    4.90
   9   3   0   20.90    5.10
 -10  -3   0   -7.60    5.00
 -10  -3   0   -2.10    5.70
 -10  -3   0    7.70    5.40
  10   3   0  -10.80    4.60
  10   3   0    1.70    4.60
  10   3   0  -13.80    4.10
  10   3   0    2.20    7.50
 -11  -3   0   -1.60    5.00
 -11  -3   0    8.90    6.60
 -11  -3   0    6.20    5.60
  11   3   0    0.10    7.10
  11   3   0   11.30    5.30
  11   3   0   -6.30    5.00
  11   3   0    5.80    4.80
 -12  -3   0   24.50    6.60
 -12  -3   0   26.20    8.10
 -12  -3   0   10.50    6.10
  12   3   0   21.50    8.40
  12   3   0   23.80    6.30
  12   3   0   19.50    6.10
  12   3   0   19.40    5.60
 -13  -3   0    6.40    6.70
 -13  -3   0    5.90    6.80
 -13  -3   0    4.20    7.40
  13   3   0    1.40    5.50
  13   3   0   16.40    9.40
  13   3   0    2.40    5.60
  13   3   0   -1.30    6.00
 -14  -3   0    8.20    7.30
 -14  -3   0   10.20    8.40
 -14  -3   0   11.50    7.60
  14   3   0   23.60    6.90
  14   3   0   30.30    8.20
  14   3   0    9.40    6.40
 -15  -3   0    8.20    8.30
 -15  -3   0  -18.60   14.00
  15   3   0    7.20    8.50
  15   3   0   11.00   10.30
  15   3   0    2.90    7.30
 -16  -3   0  -27.90    8.30
 -16  -3   0    1.30   12.30
  16   3   0    8.00    8.10
  16   3   0   -2.20    7.10
  16   3   0  -11.90    9.50
 -17  -3   0  -11.10    9.40
  17   3   0    8.40    8.30
  17   3   0    7.00    8.40
  17   3   0   -0.10   10.30
 -18  -3   0    5.40   10.80
  18   3   0    9.00   11.80
  18   3   0   -0.10   12.70
  18   3   0   24.40   10.80
 -19  -3   0   13.30    9.40
  19   3   0   30.80   13.90
  19   3   0    8.40   10.40
  19   3   0    6.40    9.60
 -20  -3   0    7.30   10.50
  20   3   0    6.30   10.40
  20   3   0  -22.10   10.10
  18  -4   0   64.09   19.20
  18  -4   0   46.70   12.80
  17  -4   0   22.60   10.70
  17  -4   0   39.00   12.00
 -17   4   0   21.20   10.30
  16  -4   0   -5.20   11.30
  16  -4   0    1.70   19.50
  16  -4   0    3.10   11.20
 -16   4   0   -1.60    9.00
  15  -4   0   -3.80    8.40
  15  -4   0  -22.30   12.50
  15  -4   0   -2.20    9.30
 -15   4   0   -9.30    8.70
  14  -4   0   21.50   15.00
  14  -4   0   40.90   10.10
  14  -4   0   36.20    9.00
 -14   4   0   27.80   11.80
 -14   4   0   28.10    8.60
  13  -4   0   53.19    9.10
  13  -4   0   65.69   10.10
  13  -4   0   45.70   12.20
 -13   4   0   42.80    8.00
 -13   4   0   38.40    9.60
 -13   4   0   46.30    9.60
  12  -4   0   39.00    7.90
  12  -4   0   51.19   10.10
  12  -4   0   50.39   10.90
  12  -4   0   41.60    8.10
 -12   4   0   42.60    7.20
 -12   4   0   48.10    8.30
 -12   4   0   42.20    8.80
  11  -4   0  245.68   19.70
  11  -4   0  241.08   19.80
  11  -4   0  218.78   21.00
  11  -4   0  227.38   20.40
 -11   4   0  200.28   18.80
 -11   4   0  221.38   19.80
 -11   4   0  264.47   21.40
  10  -4   0    1.30    5.60
  10  -4   0    4.50    7.20
  10  -4   0   -4.60    4.80
  10  -4   0    1.60    6.00
 -10   4   0   -6.10    4.50
 -10   4   0   -1.60    4.30
 -10   4   0    0.20    5.40
   9  -4   0   25.60    5.50
   9  -4   0   16.40    8.80
   9  -4   0   30.00    6.70
  -9   4   0   16.30    6.00
  -9   4   0   30.50    5.40
   8  -4   0  848.92   61.89
   8  -4   0  849.32   61.09
   8  -4   0  815.52   61.29
  -8   4   0  832.82   60.79
  -8   4   0  853.61   61.09
  -8   4   0  805.12   61.79
   7  -4   0  648.04   48.40
   7  -4   0  666.83   47.90
   7  -4   0  657.03   47.80
  -7   4   0  581.14   48.30
  -7   4   0  681.33   47.80
  -7   4   0  660.33   47.50
   6  -4   0   73.19    8.20
   6  -4   0   83.79    7.60
   6  -4   0   61.99    7.50
  -6   4   0   82.99    8.10
  -6   4   0   57.79    6.90
   5  -4   0  276.67   20.30
   5  -4   0  255.57   19.90
  -5   4   0  273.47   20.00
  -5   4   0  258.77   19.60
  -5   4   0  249.38   20.60
   4  -4   0  169.68   13.60
   4  -4   0  188.48   14.00
  -4   4   0  172.48   14.30
  -4   4   0  183.58   13.70
  -4   4   0  170.58   13.30
   3  -4   0  700.93   55.89
   3  -4   0  835.32   56.09
  -3   4   0  760.32   55.99
  -3   4   0  799.82   56.29
   2  -4   0  130.69    9.60
  -2   4   0  128.99   10.00
  -2   4   0  122.19   10.50
  -2   4   0  102.89    9.50
   1  -4   0   21.40    4.40
  -1   4   0   20.60    3.10
   0   4   0 1217.38   87.79
   1   4   0   39.40    5.40
  -2  -4   0 1103.79   80.69
  -2  -4   0 1174.28   80.39
   2   4   0 1062.39   80.49
  -3  -4   0 3823.32  276.07
  -3  -4   0 3786.72  276.37
   3   4   0 3922.51  276.17
   4   4   0 1341.27  148.59
  -5  -4   0 2451.35  187.38
  -5  -4   0 2642.04  187.68
  -5  -4   0 2616.64  187.88
   5   4   0 2614.44  187.28
   5   4   0 2733.33  187.88
   5   4   0 2575.44  187.28
  -6  -4   0   55.79    7.30
  -6  -4   0   74.79    7.50
  -6  -4   0   55.29    7.10
   6   4   0   58.19    6.30
   6   4   0   54.69    6.90
   6   4   0   75.69    9.90
  -7  -4   0  315.17   24.10
  -7  -4   0  323.07   24.10
  -7  -4   0  313.97   24.80
   7   4   0  302.97   23.50
   7   4   0  321.07   23.80
   7   4   0  308.87   23.90
   7   4   0  307.47   25.00
  -8  -4   0  505.85   40.00
  -8  -4   0  530.25   39.10
   8   4   0  511.55   38.60
   8   4   0  495.65   40.20
   8   4   0  545.95   39.00
   8   4   0  553.84   39.10
  -9  -4   0   45.80    6.80
  -9  -4   0   27.00    6.70
   9   4   0   26.10    6.00
   9   4   0   45.80    8.80
   9   4   0   43.50    6.40
   9   4   0   40.70    5.60
 -10  -4   0  116.49   13.60
 -10  -4   0  137.39   12.50
 -10  -4   0  125.19   13.00
  10   4   0  131.89   12.80
  10   4   0  129.49   15.30
  10   4   0  120.09   12.40
  10   4   0  117.79   11.70
 -11  -4   0   37.80    8.30
 -11  -4   0   45.30    7.30
 -11  -4   0   34.20    7.20
  11   4   0   41.80    7.00
  11   4   0   35.30    9.30
  11   4   0   49.40    6.50
  11   4   0   40.00    6.70
 -12  -4   0   -0.40    5.70
 -12  -4   0   -3.10    5.60
 -12  -4   0    1.80    6.90
  12   4   0   -2.20    4.90
  12   4   0   -4.70    7.00
  12   4   0    7.50    5.50
  12   4   0   -9.30    4.90
 -13  -4   0    7.30    7.10
 -13  -4   0    9.80    7.70
 -13  -4   0   21.50    6.90
  13   4   0    9.60    6.30
  13   4   0    3.20    5.60
  13   4   0    9.50    8.80
  13   4   0   22.20    9.40
 -14  -4   0   10.30    8.30
 -14  -4   0   17.20    8.30
 -14  -4   0   22.90    8.10
  14   4   0   37.10    8.20
  14   4   0   15.10    6.70
  14   4   0   21.10    6.80
 -15  -4   0   24.10   10.50
 -15  -4   0   27.40   15.40
 -15  -4   0   30.20    9.00
  15   4   0    8.60    7.40
  15   4   0   36.60   10.90
  15   4   0   19.30    9.10
 -16  -4   0    8.80    9.80
 -16  -4   0  -21.10    9.10
  16   4   0   10.10    9.60
  16   4   0    7.50    8.20
  16   4   0   -2.80    8.60
 -17  -4   0   -0.20    9.80
 -17  -4   0   -6.10   10.00
  17   4   0   -4.40    8.00
  17   4   0   -6.60    9.80
  17   4   0   13.50    8.30
 -18  -4   0   -8.30   11.70
  18   4   0   33.20   12.40
  18   4   0   -7.60   14.30
  18   4   0   -0.30   13.80
 -19  -4   0    6.00    9.90
  19   4   0   13.80   10.10
  19   4   0    6.30    9.50
 -20  -4   0   30.80    9.80
  20   4   0   -6.00   10.30
  20   4   0  -22.40    9.30
  18  -5   0    1.30    9.90
  18  -5   0   10.70   17.20
 -18   5   0   -4.70   11.60
  17  -5   0    8.50    9.80
  17  -5   0  -19.20   10.50
 -17   5   0  -11.40    9.10
  16  -5   0   -1.50    9.00
  16  -5   0    8.70   11.30
  15  -5   0   21.60    9.70
  15  -5   0   15.30   10.50
 -15   5   0    4.90    8.80
  14  -5   0   40.60   14.00
  14  -5   0   16.00    8.60
  14  -5   0   17.40    9.80
 -14   5   0    4.70    8.90
  13  -5   0  -15.50   10.40
  13  -5   0    8.70    7.70
 -13   5   0  -20.30    7.30
 -13   5   0   -4.10    9.50
  12  -5   0    3.90    6.50
  12  -5   0   -6.40    8.50
  12  -5   0    0.20    6.30
 -12   5   0    3.60    7.10
 -12   5   0   -6.50    6.60
  11  -5   0   -2.80    5.60
  11  -5   0    4.10    5.60
  11  -5   0   13.90    7.60
  11  -5   0  -11.00    6.90
 -11   5   0    4.20    5.70
 -11   5   0    3.20    5.00
 -11   5   0   -5.10    6.10
  10  -5   0   25.80    6.00
  10  -5   0   19.20    6.00
  10  -5   0   28.20    7.50
  10  -5   0   18.10    7.10
 -10   5   0   25.60    5.80
 -10   5   0   21.80    4.90
   9  -5   0    3.60    6.60
   9  -5   0   10.90    4.90
  -9   5   0    7.00    4.00
  -9   5   0    6.30    5.30
  -9   5   0   17.40    6.20
   8  -5   0   10.00    4.40
   8  -5   0   23.20    5.60
   8  -5   0   11.50    5.10
  -8   5   0   13.20    5.30
  -8   5   0    3.00    3.70
  -8   5   0   13.80    4.40
   7  -5   0    4.30    4.80
   7  -5   0   23.80    5.50
  -7   5   0    8.50    3.40
  -7   5   0    6.60    5.20
   6  -5   0  160.08   13.20
   6  -5   0  156.78   13.90
   6  -5   0  159.78   13.90
  -6   5   0  166.98   13.50
  -6   5   0  165.98   12.50
  -6   5   0  146.49   14.20
   5  -5   0  100.79    9.30
   5  -5   0  102.49    9.00
  -5   5   0  103.59    9.20
  -5   5   0   93.19   10.70
   4  -5   0   25.10    3.80
   4  -5   0   21.60    3.30
  -4   5   0   16.30    3.20
  -4   5   0   17.70    4.70
   3  -5   0  327.67   22.80
   3  -5   0  290.17   22.60
  -3   5   0  318.97   23.20
  -3   5   0  293.37   23.50
  -3   5   0  301.87   22.80
   2  -5   0  600.94   43.10
  -2   5   0  585.04   43.50
   1  -5   0  166.88   12.50
  -1   5   0  172.38   13.10
  -1   5   0  156.78   12.50
   0   5   0  -39.90   51.19
   0   5   0   96.79   68.39
  -1  -5   0 2599.44  181.48
   1   5   0 2451.55  181.68
  -2  -5   0   46.60    5.90
  -2  -5   0   46.50    5.70
   2   5   0   49.99    5.90
  -3  -5   0 1907.01  134.09
   3   5   0 1916.71  134.29
   3   5   0 1819.02  134.19
   3   5   0 1801.82  133.69
  -4  -5   0  593.94   43.90
  -4  -5   0  597.04   44.20
   4   5   0  600.54   44.20
  -5  -5   0 1313.67  100.29
  -5  -5   0 1383.66  100.69
  -5  -5   0 1371.96  100.89
   5   5   0 1453.85  100.89
   5   5   0 1394.16  100.19
   5   5   0 1416.06  100.19
  -6  -5   0   30.60    5.50
  -6  -5   0   37.40    5.20
   6   5   0   40.80    4.70
   6   5   0   35.40    5.00
   6   5   0   41.90   11.10
  -7  -5   0   77.49    9.30
  -7  -5   0   75.09    9.20
  -7  -5   0   80.19    8.80
   7   5   0   63.89    7.20
   7   5   0   85.79    8.50
   7   5   0   81.59    9.80
   7   5   0   76.39    8.10
  -8  -5   0  147.79   14.60
  -8  -5   0  148.79   15.70
   8   5   0  159.28   13.50
   8   5   0  134.99   15.00
   8   5   0  138.19   12.30
   8   5   0  163.18   13.00
  -9  -5   0    0.80    5.10
  -9  -5   0   12.40    5.80
  -9  -5   0    4.80    5.10
   9   5   0    3.20    4.30
   9   5   0   -6.40    4.70
   9   5   0   -6.70    6.80
   9   5   0   -1.30    3.60
 -10  -5   0   39.10    8.20
 -10  -5   0   57.89    8.00
 -10  -5   0   52.79    7.60
  10   5   0   53.39    6.50
  10   5   0   46.20    7.20
  10   5   0   60.89    7.20
  10   5   0   50.99    9.80
 -11  -5   0    2.10    5.80
 -11  -5   0   -6.90    5.60
 -11  -5   0   -0.20    5.30
  11   5   0    1.50    4.70
  11   5   0   -0.60    4.90
  11   5   0    3.60    7.60
  11   5   0   -0.70    4.50
 -12  -5   0   15.70    7.10
 -12  -5   0    2.10    6.40
 -12  -5   0   14.10    6.30
  12   5   0    7.20    5.20
  12   5   0   16.90    5.40
  12   5   0   16.80    8.30
  12   5   0    3.10    5.40
 -13  -5   0    0.00    7.30
 -13  -5   0   -3.90    6.50
 -13  -5   0    0.80    6.20
  13   5   0    7.90    9.00
  13   5   0    9.50    5.90
  13   5   0    0.50    5.60
  13   5   0   -2.20    5.60
 -14  -5   0    3.60    8.40
 -14  -5   0   -2.00    6.60
 -14  -5   0   -7.50    7.20
  14   5   0    4.10    6.30
  14   5   0   -3.10    6.70
  14   5   0   -2.80    5.90
 -15  -5   0   18.10   10.10
 -15  -5   0  -10.20   13.30
 -15  -5   0    8.20    8.60
  15   5   0    3.10    7.80
  15   5   0    0.80    9.10
  15   5   0   20.80    7.90
 -16  -5   0   -9.80    9.90
 -16  -5   0    4.90    9.70
 -16  -5   0    3.90    9.40
  16   5   0    4.80    7.90
  16   5   0   -9.30   11.20
  16   5   0    1.10    9.00
 -17  -5   0    3.60    9.30
 -17  -5   0   -2.50   10.30
  17   5   0   19.60    8.80
  17   5   0   -5.50    9.30
  17   5   0    2.50    8.60
 -18  -5   0    1.80   14.50
  18   5   0    8.70   12.90
 -19  -5   0   16.70   10.80
  19   5   0   11.80    8.80
  19   5   0    3.80    9.90
 -20  -5   0   -8.70    9.50
  20   5   0   -2.50    9.20
  20   5   0   -2.50   10.40
 -18   6   0  -10.30    9.20
  17  -6   0  -15.70   15.40
  17  -6   0   19.10    9.40
 -17   6   0    0.60    9.50
  16  -6   0   54.49   12.10
  16  -6   0   21.40   10.40
 -16   6   0   20.30    9.40
  15  -6   0   16.40   10.10
  15  -6   0    1.70   10.80
 -15   6   0   16.10    9.40
  14  -6   0   13.80   10.00
  14  -6   0   26.20    9.50
 -14   6   0   15.40    9.40
  13  -6   0   -1.30    7.80
  13  -6   0    2.50    8.30
 -13   6   0  -10.80    8.10
 -13   6   0    0.70    8.10
  12  -6   0  327.17   26.70
  12  -6   0  332.57   26.20
 -12   6   0  282.77   26.30
 -12   6   0  290.27   27.80
  11  -6   0   -1.50    6.20
  11  -6   0   -1.90    6.30
  11  -6   0  -16.60   11.70
 -11   6   0    4.30    6.10
 -11   6   0   -6.50    6.60
  10  -6   0   30.00    7.50
  10  -6   0    5.80    7.40
  10  -6   0   16.00    6.10
  10  -6   0   10.20    5.50
 -10   6   0    6.30    6.10
 -10   6   0   20.20    5.90
   9  -6   0  334.37   25.00
   9  -6   0  292.97   25.70
   9  -6   0  343.37   24.90
   9  -6   0  293.67   27.00
  -9   6   0  325.27   24.80
  -9   6   0  321.77   26.30
  -9   6   0  261.97   24.70
   8  -6   0   17.10    5.00
   8  -6   0   17.10    5.70
   8  -6   0   13.80    6.10
  -8   6   0   12.50    4.40
  -8   6   0   14.00    5.70
  -8   6   0   20.50    5.80
   7  -6   0 1974.10  146.09
   7  -6   0 2037.90  145.49
  -7   6   0 2035.90  146.29
  -7   6   0 2015.40  145.59
   6  -6   0   69.59    7.80
   6  -6   0   75.49    8.50
   5  -6   0  330.47   25.20
   5  -6   0  333.87   24.90
  -5   6   0  329.57   25.00
   4  -6   0  428.56   29.50
   4  -6   0  393.66   29.30
  -4   6   0  412.36   29.40
  -4   6   0  346.07   30.10
   3  -6   0  274.87   19.50
   3  -6   0  246.68   19.60
  -3   6   0  259.07   20.40
  -3   6   0  257.07   19.50
   2  -6   0  286.07   20.90
  -2   6   0  280.27   21.60
  -2   6   0  280.47   21.00
   1  -6   0  983.70   69.29
  -1   6   0  946.71   69.69
  -1   6   0  950.80   69.29
   0  -6   0  455.35   33.70
   0   6   0  470.55   34.20
  -1  -6   0  676.43   47.80
   1   6   0  637.34   48.10
  -2  -6   0   94.59    8.80
   2   6   0  110.19    9.90
  -3  -6   0  143.39   12.50
  -3  -6   0  136.59   11.90
   3   6   0  149.49   12.70
   3   6   0  150.28   11.20
  -4  -6   0  109.89   11.10
  -4  -6   0  116.99   10.90
   4   6   0  121.99   11.30
   4   6   0  116.89    9.60
   4   6   0  115.59   11.30
  -5  -6   0  388.16   29.80
  -5  -6   0  361.76   29.40
  -5  -6   0  411.36   30.30
   5   6   0  430.16   30.40
   5   6   0  408.46   30.10
   5   6   0  384.76   29.20
   5   6   0  389.66   29.50
  -6  -6   0    4.80    4.00
  -6  -6   0   -2.30    3.70
   6   6   0   -1.40    5.30
   6   6   0   -4.90    3.10
   6   6   0    1.60    3.70
  -7  -6   0  149.69   13.00
  -7  -6   0  146.59   13.80
   7   6   0  140.09   14.60
   7   6   0  143.29   13.00
  -8  -6   0   88.49   10.70
  -8  -6   0   88.39   10.90
  -8  -6   0   71.49   10.00
   8   6   0   67.79   10.50
   8   6   0   65.49    7.80
   8   6   0   91.69    9.10
   8   6   0   99.39    9.90
  -9  -6   0   29.20    6.60
  -9  -6   0   34.80    6.60
  -9  -6   0   28.40    6.40
   9   6   0   22.10    8.10
   9   6   0   29.30    6.00
   9   6   0   22.50    5.40
   9   6   0   31.10    4.80
 -10  -6   0    3.70    5.80
 -10  -6   0    3.40    5.40
 -10  -6   0   -5.20    5.40
  10   6   0   -8.50    4.90
  10   6   0   -4.20    3.90
  10   6   0   -3.40    4.40
  10   6   0   -8.70    7.00
 -11  -6   0   11.80    6.70
 -11  -6   0   -5.40    5.70
 -11  -6   0   -1.20    5.60
  11   6   0  -12.50    7.00
  11   6   0    1.70    4.90
  11   6   0  -11.20    5.20
  11   6   0    1.00    7.90
 -12  -6   0   -3.80    6.60
 -12  -6   0    9.80   10.10
 -12  -6   0   -5.10    6.10
  12   6   0   -4.40    7.90
  12   6   0   -8.60    4.90
  12   6   0   -5.80    5.40
  12   6   0    3.90    5.00
 -13  -6   0   -0.60    7.10
 -13  -6   0   -4.60    6.10
 -13  -6   0   -4.50    6.80
  13   6   0  -17.10    5.80
  13   6   0    8.50    5.80
  13   6   0   23.00    9.60
  13   6   0   -2.70    5.60
  13   6   0    0.90    5.40
 -14  -6   0    1.20    7.00
 -14  -6   0   -5.80    7.90
 -14  -6   0  -10.60    7.50
  14   6   0    3.50    6.60
  14   6   0    3.20    5.90
  14   6   0   12.60    5.80
  14   6   0   -9.20    6.60
 -15  -6   0    4.40    9.20
 -15  -6   0  -10.30   14.70
 -15  -6   0   -5.60    7.80
  15   6   0   12.30   10.80
  15   6   0    2.00    7.90
  15   6   0    1.30    9.40
  15   6   0    6.50    6.10
 -16  -6   0    7.20   10.40
 -16  -6   0    9.50   10.70
 -16  -6   0    2.10    9.40
  16   6   0    1.80    8.50
  16   6   0    1.20    8.00
 -17  -6   0    1.70    9.90
 -17  -6   0   -1.90    9.40
 -17  -6   0   -9.70   10.70
  17   6   0  -16.30    8.50
  17   6   0   -0.30    8.30
 -18  -6   0  -19.90   12.60
 -18  -6   0   16.10   13.30
  18   6   0   10.80   13.00
  18   6   0    4.80   12.70
 -19  -6   0   23.10   11.40
  19   6   0   29.10   10.10
  19   6   0   10.10    9.50
 -20  -6   0   26.60   10.80
  20   6   0  -12.60    9.70
  20   6   0   -6.50    9.50
 -18   7   0   -8.70   10.30
  17  -7   0   -4.00    9.60
 -17   7   0   -0.80   11.00
  16  -7   0    8.10    9.90
  16  -7   0  -21.00   11.10
 -16   7   0    4.90    8.80
  15  -7   0   14.50   10.30
  15  -7   0   24.40   11.30
 -15   7   0   11.60   11.80
  14  -7   0  -11.20   10.60
  14  -7   0   21.80    9.70
 -14   7   0    6.40    9.10
  13  -7   0   -5.20    8.10
  13  -7   0   -6.60    9.00
 -13   7   0   -2.80    8.70
 -13   7   0   -8.30    7.50
  12  -7   0    8.20    7.90
 -12   7   0    1.30    7.90
  11  -7   0   23.10    7.60
  11  -7   0   22.80    7.60
 -11   7   0   21.10    8.30
 -11   7   0   19.00    7.30
  10  -7   0   20.80    7.60
  10  -7   0   13.40    6.40
  10  -7   0    3.80    5.80
 -10   7   0   14.30    6.90
 -10   7   0   11.60    6.20
   9  -7   0   -3.00    5.20
   9  -7   0   -0.10    6.10
   9  -7   0    3.40    4.90
  -9   7   0    3.20    4.80
  -9   7   0   -4.60    4.80
  -9   7   0    0.60    5.70
   8  -7   0    2.10    4.50
   8  -7   0    8.40    5.10
   8  -7   0    8.90    5.50
  -8   7   0   -3.20    4.50
  -8   7   0    2.60    4.20
  -8   7   0   -7.20    4.90
   7  -7   0   13.30    4.80
   7  -7   0   16.80    4.40
  -7   7   0   15.40    4.50
  -7   7   0    6.60    5.00
   6  -7   0  224.28   18.60
   6  -7   0  231.08   18.10
  -6   7   0  223.48   18.50
  -6   7   0  238.38   19.50
   5  -7   0   12.40    4.00
   5  -7   0   14.50    3.70
  -5   7   0   22.70    4.00
   4  -7   0  186.28   15.00
   4  -7   0  205.48   15.20
  -4   7   0  184.68   15.20
   3  -7   0   60.39    5.50
   3  -7   0   49.10    5.30
  -3   7   0   39.90    5.90
  -3   7   0   45.80    5.80
   2  -7   0   -3.50    1.90
   2  -7   0    3.60    2.00
  -2   7   0    4.00    2.30
  -2   7   0    0.50    3.10
   1  -7   0  265.97   19.60
  -1   7   0  269.17   19.70
  -1   7   0  257.87   20.30
   0  -7   0  149.59   11.50
   0   7   0  144.69   11.50
   0   7   0  155.78   12.50
  -1  -7   0  109.79    9.40
   1   7   0  112.89   10.20
  -2  -7   0   22.70    3.70
   2   7   0   19.10    4.20
  -3  -7   0  181.88   15.70
  -3  -7   0  181.18   14.80
   3   7   0  198.58   15.70
  -4  -7   0   21.20    4.00
  -4  -7   0   18.40    4.40
   4   7   0   17.50    3.10
   4   7   0   16.20    4.40
  -5  -7   0   61.09    7.60
  -5  -7   0   62.59    6.70
   5   7   0   63.19    6.60
   5   7   0   74.49    8.80
   5   7   0   57.59    6.70
   5   7   0   70.29    7.80
  -6  -7   0   33.30    5.10
  -6  -7   0   32.40    5.90
   6   7   0   26.40    5.90
   6   7   0   16.30    6.80
   6   7   0   30.70    4.30
   6   7   0   27.40    5.20
  -7  -7   0   29.00    8.90
  -7  -7   0   35.40    5.90
   7   7   0   35.50    5.20
   7   7   0   38.80    5.80
   7   7   0   28.50    7.70
  -8  -7   0   97.79   11.60
  -8  -7   0  110.09   15.30
   8   7   0  105.69   10.00
   8   7   0   90.69   12.20
   8   7   0  100.69   11.10
  -9  -7   0  104.69   11.40
  -9  -7   0  102.99   12.10
  -9  -7   0   95.99   10.90
   9   7   0  102.39   12.70
   9   7   0   88.49   11.20
   9   7   0   74.89    9.00
   9   7   0  101.69   10.00
   9   7   0   91.39   10.60
 -10  -7   0   -7.30    6.10
 -10  -7   0    6.70    5.90
 -10  -7   0    2.20    5.50
  10   7   0    7.70    8.10
  10   7   0   10.90    4.90
  10   7   0    6.80    4.20
  10   7   0   -3.10    4.60
  10   7   0   -5.40    5.60
 -11  -7   0   10.30    6.70
 -11  -7   0   18.00    6.20
 -11  -7   0   15.30    7.00
  11   7   0    1.10    4.20
  11   7   0   16.70    5.30
  11   7   0   -5.50    6.10
  11   7   0    9.00    4.90
  11   7   0    8.40    8.90
 -12  -7   0    2.00    6.80
 -12  -7   0    8.00    6.30
 -12  -7   0    3.90    7.10
  12   7   0    6.90    9.10
  12   7   0    4.20    5.10
  12   7   0    3.10    5.50
  12   7   0    1.60    4.60
  12   7   0   -4.50    6.00
 -13  -7   0    0.30    6.50
 -13  -7   0   -4.00    7.40
 -13  -7   0    7.70    8.00
  13   7   0   -8.30    5.40
  13   7   0   -4.80    5.80
  13   7   0   -3.30    5.50
  13   7   0   15.70   11.30
  13   7   0   -7.40    6.50
 -14  -7   0   -0.40    8.80
 -14  -7   0    4.30    7.30
 -14  -7   0   -1.90    8.60
  14   7   0    0.50    7.50
  14   7   0   12.60    6.10
  14   7   0   -0.50    6.10
 -15  -7   0   -9.60    9.10
 -15  -7   0    7.10    7.80
 -15  -7   0   -3.70   10.20
  15   7   0   -5.30    8.60
  15   7   0   -4.20    7.00
  15   7   0    8.00    6.70
 -16  -7   0   -7.70    9.80
 -16  -7   0    3.20   10.50
 -16  -7   0  -17.00   10.20
  16   7   0  -11.70    8.00
  16   7   0   -4.00    7.50
  16   7   0  -20.50   12.60
 -17  -7   0    2.90   10.50
 -17  -7   0   -8.30   10.60
 -17  -7   0    1.10   10.00
  17   7   0  -13.10    7.70
  17   7   0   -5.80   13.90
  17   7   0   -3.80    8.70
 -18  -7   0   -8.40   11.60
 -18  -7   0  -17.80   10.30
  18   7   0   -2.80   10.10
  18   7   0   -6.50   12.70
 -19  -7   0   -0.30   11.20
  19   7   0    3.60    8.80
  19   7   0    7.70    9.30
 -20  -7   0   21.10   11.10
  20   7   0   12.40    9.70
  20   7   0   12.50   10.30
 -17   8   0    1.50    8.60
  16  -8   0   12.10   10.00
  16  -8   0  -20.70   14.50
 -16   8   0   -5.40    8.50
  15  -8   0   16.20   12.30
  15  -8   0   -8.30    9.30
 -15   8   0    5.00    8.50
  14  -8   0  141.59   18.00
  14  -8   0  156.68   25.80
 -14   8   0  118.29   15.90
  13  -8   0   -2.70    8.70
  13  -8   0    1.50   10.30
 -13   8   0  -13.00    9.30
 -13   8   0   -0.60    8.00
  12  -8   0   79.29   12.70
  12  -8   0   78.99   11.80
 -12   8   0   62.09   11.70
 -12   8   0   79.39   11.40
  11  -8   0   20.90    8.10
  11  -8   0   14.20   12.60
 -11   8   0   -2.30    7.80
 -11   8   0   18.10    9.60
  10  -8   0  -10.50    5.90
  10  -8   0    4.50    6.40
 -10   8   0  -10.10    6.10
 -10   8   0    7.00    6.00
   9  -8   0   96.39   10.30
   9  -8   0   82.59   10.60
   9  -8   0   73.09   11.00
  -9   8   0   70.49    9.00
  -9   8   0   78.09   10.20
  -9   8   0   66.59    8.80
   8  -8   0    9.70    6.00
   8  -8   0   32.30    6.90
   8  -8   0   19.50    5.60
  -8   8   0   15.40    6.20
  -8   8   0   17.60    5.40
  -8   8   0   17.80    5.40
   7  -8   0  181.68   15.60
   7  -8   0  190.48   15.60
   7  -8   0  170.78   15.00
  -7   8   0  178.68   16.60
  -7   8   0  163.18   15.30
  -7   8   0  151.88   17.20
   6  -8   0  109.59   10.70
   6  -8   0  107.79   10.30
  -6   8   0  118.09   12.30
  -6   8   0  112.19   11.10
  -6   8   0  104.99   10.90
   5  -8   0  184.78   13.90
  -5   8   0  132.49   14.80
  -5   8   0  151.18   13.70
   4  -8   0  699.73   50.39
   4  -8   0  670.03   50.19
  -4   8   0  697.53   50.49
   3  -8   0  118.59   10.00
   3  -8   0  120.99   10.00
  -3   8   0  127.09   12.00
  -3   8   0  115.59   10.40
   2  -8   0  234.18   18.80
   2  -8   0  252.67   18.80
  -2   8   0  260.57   20.00
  -2   8   0  261.47   19.10
   1  -8   0  587.74   43.60
  -1   8   0  610.54   43.70
  -1   8   0  604.34   44.30
   0  -8   0  171.88   13.40
   0   8   0  178.28   13.40
   0   8   0  175.78   14.40
  -1  -8   0  377.96   28.00
  -1  -8   0  391.76   28.20
   1   8   0  388.46   28.70
   1   8   0  366.66   27.80
  -2  -8   0  484.55   36.00
   2   8   0  495.25   36.60
  -3  -8   0    3.20    3.80
  -3  -8   0    5.50    3.20
   3   8   0    3.10    3.70
  -4  -8   0   31.60    4.70
  -4  -8   0   34.40    5.60
   4   8   0   22.90    3.40
   4   8   0   24.90    5.30
  -5  -8   0  280.07   23.20
  -5  -8   0  266.97   22.10
   5   8   0  302.67   21.60
   5   8   0  294.87   23.40
  -6  -8   0   54.99    8.20
  -6  -8   0   67.69    8.40
   6   8   0   65.39    8.70
   6   8   0   67.49    8.70
   6   8   0   78.29    7.40
  -7  -8   0   48.10    6.70
  -7  -8   0   44.20    7.30
   7   8   0   38.60    6.00
   7   8   0   41.90    5.60
   7   8   0   41.80    8.80
   7   8   0   47.00    6.60
   7   8   0   42.20    7.70
  -8  -8   0  621.24   49.40
  -8  -8   0  674.43   50.69
   8   8   0  622.34   49.80
   8   8   0  622.04   47.90
   8   8   0  687.73   49.90
   8   8   0  680.13   48.50
  -9  -8   0   77.69    9.60
  -9  -8   0   67.49    9.50
  -9  -8   0   66.79    9.00
   9   8   0   54.79    9.30
   9   8   0   66.19    8.00
   9   8   0   70.39    8.90
   9   8   0   77.79   11.60
   9   8   0   61.59    7.50
 -10  -8   0    5.10    6.10
 -10  -8   0    0.40    5.80
 -10  -8   0  -11.50    5.80
  10   8   0   -3.70    4.30
  10   8   0   -0.60    4.60
  10   8   0    3.40    8.10
  10   8   0  -11.20    6.00
 -11  -8   0   -0.50    6.20
 -11  -8   0   -1.60    6.70
 -11  -8   0    2.90    6.30
  11   8   0    4.80    8.60
  11   8   0    9.00    5.30
  11   8   0   -1.80    4.40
  11   8   0   -4.50    6.30
 -12  -8   0    5.60    7.80
 -12  -8   0   -2.80    6.10
 -12  -8   0    6.90    7.30
  12   8   0   -1.50    5.10
  12   8   0   -5.20    6.60
  12   8   0   13.10   17.80
  12   8   0   -4.30    4.60
 -13  -8   0   34.10    9.70
 -13  -8   0   37.70    8.20
 -13  -8   0   49.40   10.20
  13   8   0   34.80    8.70
  13   8   0   34.30    6.90
  13   8   0   41.80    7.00
 -14  -8   0   -0.50    8.70
 -14  -8   0  -11.30    8.80
 -14  -8   0   14.30    8.00
  14   8   0    3.90    7.80
  14   8   0    7.00    6.30
  14   8   0    0.10    6.00
 -15  -8   0   -8.50   10.40
 -15  -8   0  -11.70    9.80
 -15  -8   0   -5.00   12.80
  15   8   0    5.80    6.50
  15   8   0   -6.20   13.90
  15   8   0    9.70    6.50
  15   8   0  -19.60   12.30
 -16  -8   0    0.60   11.30
 -16  -8   0   -5.70   10.10
 -16  -8   0   -9.50    8.10
  16   8   0  -28.30   12.60
  16   8   0   -6.30    8.80
  16   8   0   -1.80    7.30
 -17  -8   0    6.40   11.50
 -17  -8   0   10.00   12.00
 -17  -8   0  -21.70   10.30
  17   8   0  -14.10    8.60
  17   8   0   -6.80    7.60
 -18  -8   0   -1.40   11.30
 -18  -8   0    8.00   11.90
 -18  -8   0    9.90   12.50
  18   8   0   -4.20    8.40
  18   8   0    5.20    9.60
 -19  -8   0   21.20   11.00
  19   8   0   11.40   10.20
  19   8   0   11.00    9.30
 -20  -8   0    7.90   11.30
  20   8   0   25.20   10.00
  20   8   0   24.90   17.90
 -17   9   0   14.50    8.40
  16  -9   0  -13.50    9.70
 -16   9   0  -13.00    8.10
  15  -9   0    3.30   19.00
  15  -9   0    2.00    9.60
 -15   9   0    8.10    8.70
  14  -9   0   -0.80    9.50
  14  -9   0  -13.10   12.90
 -14   9   0   -5.10   12.80
  13  -9   0   22.80    9.80
  13  -9   0   30.60   11.90
 -13   9   0   16.00    9.70
  12  -9   0    9.60    8.80
  12  -9   0  -12.30    9.70
 -12   9   0    4.00    8.40
 -12   9   0   -9.60    8.80
  11  -9   0   31.30    9.00
 -11   9   0   20.20    8.30
 -11   9   0   14.60    8.90
  10  -9   0  -10.90    6.60
  10  -9   0  -10.80    6.80
 -10   9   0  -15.20    6.90
 -10   9   0   -7.50    6.10
   9  -9   0   19.40    6.80
   9  -9   0   18.20    6.80
  -9   9   0    8.90    6.00
  -9   9   0   14.30    6.20
  -9   9   0   12.10    6.90
   8  -9   0   23.50    6.40
   8  -9   0   20.30    6.30
  -8   9   0   21.20    5.60
  -8   9   0   14.70    6.60
  -8   9   0   19.20    5.70
   7  -9   0   24.40    6.10
   7  -9   0   11.50    5.70
   7  -9   0   17.50    5.20
  -7   9   0   14.80    5.00
  -7   9   0   12.50    5.60
  -7   9   0   11.30    4.90
   6  -9   0   20.60    4.70
   6  -9   0   22.50    5.20
   6  -9   0   22.50    5.60
  -6   9   0   14.80    5.50
  -6   9   0   10.80    4.50
  -6   9   0   14.50    5.10
   5  -9   0   91.79    9.30
   5  -9   0   96.99   10.20
  -5   9   0   95.29   11.50
  -5   9   0  100.09   10.00
  -5   9   0  100.59   10.30
   4  -9   0   66.69    7.10
   4  -9   0   60.59    7.40
  -4   9   0   66.39    7.20
  -4   9   0   72.59    8.20
  -4   9   0   70.99    7.40
   3  -9   0   20.50    3.40
   3  -9   0   18.00    3.60
  -3   9   0   20.60    4.00
  -3   9   0   24.50    5.20
  -3   9   0   14.70    3.90
   2  -9   0   10.60    2.90
  -2   9   0    7.10    4.00
  -2   9   0    6.10    3.60
  -2   9   0   11.90    5.80
  -1   9   0   53.79    6.20
  -1   9   0   49.60    5.90
   0  -9   0    1.40    2.30
   0   9   0    4.70    2.30
   0   9   0    3.60    3.30
  -1  -9   0  356.06   25.90
  -1  -9   0  351.86   25.90
   1   9   0  326.07   26.50
   1   9   0  361.36   26.80
  -2  -9   0   43.20    5.80
  -2  -9   0   48.90    5.40
   2   9   0   64.59    6.80
  -3  -9   0  126.49   11.60
  -3  -9   0  146.99   13.20
   3   9   0  148.29   13.50
  -4  -9   0   29.10    4.80
  -4  -9   0   21.30    5.50
   4   9   0   20.80    5.50
  -5  -9   0   28.30    5.30
  -5  -9   0   37.50    8.60
   5   9   0   25.00    4.90
   5   9   0   31.60    4.00
  -6  -9   0   84.99    9.80
  -6  -9   0   93.79   10.90
   6   9   0   88.29   10.20
   6   9   0   77.99    9.60
   6   9   0   78.49    9.70
  -7  -9   0   70.89    8.90
  -7  -9   0   93.69   11.10
   7   9   0   77.09   10.40
   7   9   0   88.79    8.50
   7   9   0   70.59    9.20
  -8  -9   0   24.90    6.70
  -8  -9   0   23.40    6.60
   8   9   0   38.80    7.00
   8   9   0   25.40    5.40
   8   9   0   43.60    8.70
   8   9   0   21.40    4.90
  -9  -9   0   14.10    6.00
  -9  -9   0   -9.50    5.60
  -9  -9   0    2.40    6.80
   9   9   0    3.10    7.50
   9   9   0    0.00    4.20
   9   9   0   11.80    4.70
   9   9   0   -0.40    6.20
 -10  -9   0    0.00    8.30
 -10  -9   0   -2.60    6.30
 -10  -9   0    4.50    5.90
  10   9   0    2.90    6.60
  10   9   0   -7.50    7.70
  10   9   0    1.50    4.60
  10   9   0    4.20    9.20
  10   9   0    7.30    8.90
 -11  -9   0   28.00    7.40
 -11  -9   0   20.30   12.10
  11   9   0   25.50    9.70
  11   9   0   13.20    9.10
  11   9   0   16.60    5.20
  11   9   0   25.60    7.50
  11   9   0   11.80    5.30
 -12  -9   0   -8.40    7.60
 -12  -9   0   -4.00    6.00
 -12  -9   0   -8.00    6.70
  12   9   0   17.30   10.60
  12   9   0  -10.00    8.80
  12   9   0   -1.70    4.80
  12   9   0    4.00    7.30
 -13  -9   0    2.30    9.10
 -13  -9   0    6.50    7.40
 -13  -9   0   -9.10    7.50
  13   9   0    4.50    5.20
  13   9   0   -1.40    5.40
  13   9   0    1.60    7.90
  13   9   0  -24.90    9.20
 -14  -9   0   -3.30    9.10
 -14  -9   0  -16.80    9.40
 -14  -9   0   -1.10    7.40
  14   9   0    3.80    5.60
  14   9   0   -5.30    8.30
  14   9   0    1.10    5.80
  14   9   0  -15.90   11.30
 -15  -9   0   34.10   11.50
 -15  -9   0   15.90   11.60
 -15  -9   0   30.70    9.10
  15   9   0   16.20    7.00
  15   9   0   20.10   13.40
  15   9   0   23.90   13.60
  15   9   0   42.20    7.70
 -16  -9   0    2.00    8.70
 -16  -9   0    3.90   11.00
 -16  -9   0   -4.00   11.50
  16   9   0  -18.70   13.40
  16   9   0   15.20    7.90
  16   9   0   -0.10    6.50
  16   9   0    0.30    9.30
 -17  -9   0   -1.80   12.30
 -17  -9   0    2.70   11.40
 -17  -9   0   -9.50   11.20
  17   9   0   -5.10    9.50
  17   9   0  -24.30   17.30
  17   9   0   -2.70    7.40
 -18  -9   0   -7.30   12.60
 -18  -9   0   11.60   11.60
  18   9   0   -2.20    7.90
  18   9   0  -16.70    9.10
 -19  -9   0  -15.60   10.60
  19   9   0    9.20   10.50
  19   9   0   20.80    9.00
 -20  -9   0   -6.60   11.80
 -16  10   0   12.00    8.00
  15 -10   0   -2.20   11.40
 -15  10   0   17.00    8.80
  14 -10   0    8.10   15.50
  14 -10   0   -7.40    9.80
 -14  10   0  -18.30    8.60
  13 -10   0   -7.20   12.60
  13 -10   0  -14.90    9.40
 -13  10   0   -8.60    8.90
  12 -10   0   91.79   12.60
  12 -10   0   93.59   15.60
 -12  10   0   65.59   12.20
 -12  10   0   62.79   11.00
  11 -10   0   -3.80   10.20
  11 -10   0    3.50    8.20
 -11  10   0  -10.60    8.80
 -11  10   0    9.00    8.20
  10 -10   0   -2.50    7.00
  10 -10   0   -6.00    8.20
 -10  10   0  -14.70    7.40
 -10  10   0    1.10    7.00
   9 -10   0   -7.60    6.40
   9 -10   0   -1.60    7.10
  -9  10   0   -0.40    6.30
  -9  10   0   -2.00    6.80
  -9  10   0  -12.30    5.80
   8 -10   0    0.60    5.90
   8 -10   0    5.00    6.00
  -8  10   0   11.60    5.60
  -8  10   0    5.60    5.60
  -8  10   0    4.00    5.80
   7 -10   0  112.09   12.20
   7 -10   0  109.09   11.70
  -7  10   0  107.29   13.50
  -7  10   0  116.69   12.20
   6 -10   0   31.50    5.60
   6 -10   0   22.60    6.10
  -6  10   0   35.30    6.70
  -6  10   0   35.20    5.90
  -6  10   0   26.50    5.50
   5 -10   0   31.20    5.20
   5 -10   0   35.80    5.80
   5 -10   0   30.90    7.00
  -5  10   0   22.20    5.30
  -5  10   0   32.60    6.30
  -5  10   0   32.20    5.30
   4 -10   0    8.10    3.40
   4 -10   0    9.90    4.30
  -4  10   0    5.00    3.90
  -4  10   0   10.30    4.00
  -4  10   0    5.90    4.90
   3 -10   0   44.40    5.80
   3 -10   0   41.60    4.90
  -3  10   0   39.50    5.70
  -3  10   0   41.50    5.40
  -3  10   0   40.20    6.50
   2 -10   0  106.39    9.40
  -2  10   0   94.39   10.00
  -2  10   0  100.89   11.20
  -2  10   0   98.69   12.00
  -2  10   0  105.19    9.60
   1 -10   0    5.70    2.90
  -1  10   0    2.20    3.10
  -1  10   0    5.60    3.00
  -1  10   0    3.30    3.80
  -1  10   0   -2.90    4.90
   0  10   0   42.50    5.60
   0  10   0   34.60    5.20
  -1 -10   0  447.06   33.10
   1  10   0  461.85   33.90
   1  10   0  448.76   33.60
   1  10   0  437.16   32.80
  -2 -10   0    5.30    2.70
  -2 -10   0   12.00    3.20
   2  10   0    6.60    2.20
   2  10   0    4.20    4.20
  -3 -10   0   20.30    3.30
  -3 -10   0   12.30    5.70
   3  10   0   24.20    5.50
  -4 -10   0  427.06   33.90
   4  10   0  458.15   38.00
   4  10   0  426.76   33.10
  -5 -10   0  233.58   20.10
  -5 -10   0  249.38   21.40
   5  10   0  230.18   21.20
   5  10   0  294.07   22.10
  -6 -10   0    8.50    5.10
  -6 -10   0    9.50    5.20
   6  10   0    2.60    4.00
   6  10   0    7.90    6.10
   6  10   0   10.30    3.30
  -7 -10   0   51.09    7.30
  -7 -10   0   37.10    7.30
   7  10   0   44.80    5.30
   7  10   0   32.80    6.10
   7  10   0   44.00    8.80
  -8 -10   0   55.89    8.00
  -8 -10   0   39.30    7.90
   8  10   0   65.59   10.00
   8  10   0   36.90    5.70
   8  10   0   42.50    6.50
  -9 -10   0   39.20    8.00
  -9 -10   0   52.89    8.70
   9  10   0   47.30   10.00
   9  10   0   32.60    5.80
   9  10   0   42.00    6.60
 -10 -10   0   55.99    9.50
 -10 -10   0   62.79   10.00
 -10 -10   0   76.19   10.00
  10  10   0   43.10    6.90
  10  10   0   57.49    7.70
  10  10   0   72.69    9.80
  10  10   0   68.39   11.90
 -11 -10   0   -0.90    6.60
 -11 -10   0  -13.20    7.60
 -11 -10   0   -7.90    6.20
  11  10   0   -7.70    9.50
  11  10   0   -4.00    7.10
  11  10   0    0.10    4.80
 -12 -10   0   -5.50    7.40
 -12 -10   0    4.00    6.70
 -12 -10   0  -13.30    8.20
  12  10   0    0.30    7.90
  12  10   0    0.60    5.10
  12  10   0   -2.60    5.00
  12  10   0    5.30   10.20
 -13 -10   0    2.90    9.90
 -13 -10   0    2.20    7.00
 -13 -10   0    5.70    9.10
  13  10   0    2.30    5.40
  13  10   0    9.20    8.50
  13  10   0   -1.90    5.30
  13  10   0  -14.70   10.50
 -14 -10   0    6.10    7.60
 -14 -10   0  -13.70   10.00
 -14 -10   0    6.80   10.10
  14  10   0   11.30    6.00
  14  10   0   -4.70   12.30
  14  10   0    8.80   10.00
  14  10   0   -2.90    9.10
 -15 -10   0    7.50   11.20
 -15 -10   0    8.50   12.10
 -15 -10   0   12.00    8.60
  15  10   0    0.50   13.80
  15  10   0    4.80    6.10
  15  10   0   15.90   10.70
 -16 -10   0   14.90   13.00
 -16 -10   0    7.50   11.60
 -16 -10   0    0.40    8.20
  16  10   0   -0.10    6.30
  16  10   0    3.50    7.00
  16  10   0    8.60    9.80
 -17 -10   0   -5.20    8.50
 -17 -10   0    2.00   12.10
  17  10   0    2.70   10.10
  17  10   0    4.30    7.30
 -18 -10   0  -23.10   13.00
 -18 -10   0    9.50   12.10
  18  10   0    8.80    7.80
 -19 -10   0    6.20   11.40
  19  10   0    6.30    8.40
 -16  11   0   14.30    7.90
 -15  11   0    8.40   10.90
  14 -11   0   24.10   12.00
 -14  11   0    8.90    9.20
  13 -11   0    6.80   10.10
 -13  11   0   -3.10    9.00
  12 -11   0    1.90   11.20
 -12  11   0   -2.90    9.20
  11 -11   0  147.39   16.00
  11 -11   0  127.99   18.40
 -11  11   0  130.39   16.20
 -11  11   0  127.49   16.10
  10 -11   0   -9.60   10.10
  10 -11   0    6.60    8.10
 -10  11   0   11.40    8.00
 -10  11   0   -1.00    8.50
   9 -11   0   -0.60    8.00
   9 -11   0   -1.50    8.50
  -9  11   0    1.90    7.10
  -9  11   0   -6.20    6.50
  -9  11   0    1.50    7.50
   8 -11   0    3.40    6.40
   8 -11   0    9.30    6.60
  -8  11   0    7.50    6.60
  -8  11   0   13.50    6.20
  -8  11   0   14.60    6.60
   7 -11   0    0.90   11.80
   7 -11   0   10.10    6.10
  -7  11   0   -1.20    5.20
  -7  11   0    9.30    6.00
  -7  11   0   13.90    5.80
   6 -11   0   78.99    9.70
   6 -11   0   85.99   10.20
  -6  11   0   70.29    9.50
  -6  11   0   82.79    9.10
  -6  11   0   71.29    8.50
   5 -11   0    6.60    4.40
   5 -11   0   10.90    6.40
  -5  11   0    3.10    4.40
  -5  11   0    3.40    4.60
  -5  11   0    2.00    4.70
   4 -11   0    1.20    4.20
  -4  11   0   -0.90    4.00
  -4  11   0   -5.40    3.90
  -4  11   0    1.90    4.80
   3 -11   0   34.10    5.30
  -3  11   0   30.90    5.00
  -3  11   0   28.50    5.20
  -3  11   0   28.80    6.10
   2 -11   0   26.90    4.40
  -2  11   0   19.40    4.40
  -2  11   0   19.90    4.30
  -2  11   0   21.20    5.10
  -2  11   0   13.60    5.00
   1 -11   0   70.59    8.00
  -1  11   0   89.59   10.00
  -1  11   0   92.49   10.10
  -1  11   0   85.79    8.50
  -1  11   0   76.59    9.00
   0 -11   0  105.09   11.40
   0 -11   0   92.39    8.60
   0  11   0   88.49   10.90
   0  11   0   96.39    9.90
   0  11   0  102.99    9.10
   0  11   0  105.99   11.30
  -1 -11   0   22.60    3.90
   1  11   0   18.40    4.30
   1  11   0   17.20    3.20
  -2 -11   0    5.70    4.80
  -2 -11   0    9.10    3.10
   2  11   0    9.10    4.00
  -3 -11   0  126.39   13.20
   3  11   0  131.69   13.10
   3  11   0  112.29   11.50
  -4 -11   0    6.20    5.20
   4  11   0    3.80    3.50
   4  11   0   10.90    5.50
  -5 -11   0   -1.80    5.10
   5  11   0   -3.30    5.50
   5  11   0   -4.70    3.60
  -6 -11   0   31.10    6.50
  -6 -11   0   33.30    7.10
   6  11   0   40.70    8.00
   6  11   0   20.50    5.00
  -7 -11   0   90.09   11.20
  -7 -11   0   64.99   10.40
   7  11   0   81.39   10.40
   7  11   0  102.79   12.30
   7  11   0   88.09    8.30
  -8 -11   0   29.70    7.20
  -8 -11   0   32.70    7.90
   8  11   0   29.90    5.90
   8  11   0   33.50    9.30
   8  11   0   28.60    4.90
  -9 -11   0   23.50    7.40
  -9 -11   0   20.20    6.80
   9  11   0   10.80    4.50
   9  11   0   26.80   10.40
   9  11   0   11.80    5.30
 -10 -11   0   30.10    8.20
 -10 -11   0   28.60    8.60
 -10 -11   0   27.90    8.40
  10  11   0   37.00    8.30
  10  11   0   27.50    5.60
  10  11   0   49.99   11.40
 -11 -11   0  -14.50    7.60
 -11 -11   0    4.10    7.30
 -11 -11   0   -4.30    6.40
  11  11   0    7.90   10.70
  11  11   0    2.30    4.60
  11  11   0   -0.90    5.10
 -12 -11   0   -5.80    7.30
 -12 -11   0   -1.60    6.80
 -12 -11   0  -16.30    8.70
  12  11   0   -5.40    4.80
  12  11   0   -0.90   10.90
  12  11   0    0.10    5.10
 -13 -11   0    7.10    9.40
 -13 -11   0    4.40    7.30
 -13 -11   0    7.10   10.90
  13  11   0    4.40   19.80
  13  11   0    6.10    5.30
  13  11   0    1.90    5.60
  13  11   0   11.50    9.50
 -14 -11   0    0.50   15.50
 -14 -11   0   -2.60   14.70
 -14 -11   0   -7.10    6.90
  14  11   0   -4.00    6.00
  14  11   0    3.20    5.60
  14  11   0    3.40   12.90
  14  11   0    5.20    9.70
 -15 -11   0    1.30   10.90
 -15 -11   0   11.90   11.60
 -15 -11   0    0.20    8.20
  15  11   0   -5.60   13.60
  15  11   0   -5.50    5.50
  15  11   0    5.50    6.30
 -16 -11   0    1.10    8.40
 -16 -11   0  -12.00   11.80
 -16 -11   0   -6.10   10.90
  16  11   0   -1.20    6.10
  16  11   0    8.40    6.60
  16  11   0  -11.30   14.90
 -17 -11   0    1.30   14.80
 -17 -11   0   16.10   12.90
  17  11   0   -1.70    8.00
 -18 -11   0   -6.70   12.80
 -18 -11   0   -0.90   14.20
  18  11   0  -10.50    6.30
 -19 -11   0  -15.20   16.70
 -19 -11   0    4.60   15.30
 -15  12   0   12.80    8.20
  14 -12   0   -7.00    8.60
 -14  12   0    2.50    8.70
  13 -12   0   -0.60    9.60
 -13  12   0    1.30    8.70
  12 -12   0    1.70    9.30
 -12  12   0    6.10    9.20
  11 -12   0    8.60   10.00
 -11  12   0    8.30    9.10
  10 -12   0    0.80    8.30
 -10  12   0   -1.00    7.40
 -10  12   0   -7.90    8.40
   9 -12   0   24.30    8.40
  -9  12   0   17.90    7.70
  -9  12   0   19.40    8.40
  -9  12   0   18.40    8.60
   8 -12   0   64.99   15.30
  -8  12   0   51.69    9.50
  -8  12   0   46.30    8.50
  -8  12   0   52.29    9.30
   7 -12   0   -2.30    6.10
  -7  12   0    4.30    5.90
  -7  12   0   -5.70    5.70
  -7  12   0    5.70    6.20
   6 -12   0  217.58   18.60
  -6  12   0  218.28   20.20
  -6  12   0  207.18   18.90
  -6  12   0  211.58   18.60
   5 -12   0   -4.40    4.70
  -5  12   0   11.80    4.70
  -5  12   0    0.20    4.80
  -5  12   0    4.00    5.40
   4 -12   0   12.60    5.10
  -4  12   0   24.10    5.10
  -4  12   0   18.80    5.50
  -4  12   0   21.10    5.20
   3 -12   0   -2.40    3.90
  -3  12   0   -0.50    3.90
  -3  12   0   -0.40    4.90
   2 -12   0   -1.80    3.60
  -2  12   0    5.90    4.00
  -2  12   0   -2.40    4.50
  -2  12   0    3.40    3.90
  -2  12   0    9.30    4.80
   1 -12   0   38.90    5.00
   1 -12   0   41.00    5.80
  -1  12   0   35.10    5.50
  -1  12   0   39.60    6.50
  -1  12   0   37.80    5.20
  -1  12   0   35.10    6.00
   0 -12   0  124.69   11.20
   0  12   0  117.99   10.80
   0  12   0  132.59   12.50
   0  12   0  121.29   12.70
   0  12   0  118.09   11.80
  -1 -12   0   40.10    5.50
   1  12   0   26.90    4.00
   1  12   0   30.90    5.40
   1  12   0   30.60    7.10
   1  12   0   24.60    5.30
  -2 -12   0   15.40    5.70
  -2 -12   0   22.50    3.70
   2  12   0   17.30    3.10
   2  12   0   12.70    4.30
   2  12   0   13.60    4.70
  -3 -12   0   -1.80    4.60
   3  12   0    9.00    4.50
   3  12   0   -1.20    3.70
  -4 -12   0   31.60    7.40
   4  12   0   46.70    7.30
   4  12   0   28.30    5.70
  -5 -12   0  -11.80    4.90
   5  12   0   -1.00    4.10
   5  12   0   -1.00    5.70
  -6 -12   0   21.70    6.90
   6  12   0   17.90    5.00
   6  12   0   22.70    7.90
  -7 -12   0    4.90    6.10
  -7 -12   0    1.60    6.50
   7  12   0    1.60    4.30
   7  12   0   20.50    8.40
  -8 -12   0   40.10    8.00
  -8 -12   0   30.10    7.90
   8  12   0   32.50   10.00
   8  12   0   21.50    6.70
   8  12   0   28.40    4.60
  -9 -12   0   -4.40    7.30
  -9 -12   0    7.00    7.10
   9  12   0   -3.10    9.10
   9  12   0   -5.80    4.80
   9  12   0    2.00    4.30
 -10 -12   0   -8.00    7.80
 -10 -12   0   -4.80    6.60
 -10 -12   0   -4.40    7.10
  10  12   0    0.70    4.20
  10  12   0   -5.00   10.00
  10  12   0   -6.50    4.80
 -11 -12   0   -5.00    8.50
 -11 -12   0    2.90    7.50
 -11 -12   0    0.10    6.90
  11  12   0    3.40   10.70
  11  12   0    7.50    5.60
  11  12   0    5.80    4.60
 -12 -12   0   -8.60    6.70
 -12 -12   0  -11.20    9.90
 -12 -12   0    2.10    8.30
  12  12   0   -7.40   11.30
  12  12   0   -4.60    5.60
  12  12   0    1.90    4.90
 -13 -12   0    6.70   10.10
 -13 -12   0   -3.70   11.30
 -13 -12   0    5.50   11.40
  13  12   0    1.90    6.10
  13  12   0   -1.80    5.40
  13  12   0    5.60   12.80
 -14 -12   0    2.60    8.10
 -14 -12   0   -6.40    9.90
 -14 -12   0  -12.30   12.70
  14  12   0    4.80    7.00
  14  12   0   16.90   14.00
  14  12   0   -3.50    5.20
 -15 -12   0  -16.30   11.40
 -15 -12   0    3.20   11.50
 -15 -12   0   -0.10    8.10
  15  12   0  -10.00    5.40
  15  12   0    8.60   14.90
  15  12   0   -0.60    6.30
 -16 -12   0   18.10   13.80
 -16 -12   0   19.40    9.20
 -16 -12   0   43.70   13.20
  16  12   0   14.60    6.80
  16  12   0   28.40    7.00
  16  12   0   54.49   29.10
 -17 -12   0    6.80   12.90
 -17 -12   0   -2.40    8.60
 -17 -12   0   -9.10   15.10
  17  12   0    0.10    6.00
 -18 -12   0   -5.10   12.20
 -18 -12   0  -27.10   13.60
 -19 -12   0    5.30   12.10
 -19 -12   0  -26.80   24.80
 -14  13   0    6.40    8.00
  13 -13   0   14.90    8.90
 -13  13   0    9.30    9.00
  12 -13   0   16.10    9.60
  12 -13   0   10.10    8.70
 -12  13   0   12.10    9.10
  11 -13   0   -6.10    8.80
 -11  13   0   11.00    9.80
  10 -13   0   12.50    9.00
 -10  13   0    9.20    8.70
   9 -13   0    2.20    8.10
  -9  13   0    2.40    7.80
  -9  13   0   -6.80    8.30
  -9  13   0   15.90    8.10
   8 -13   0    4.70    7.40
  -8  13   0   -5.90    7.20
  -8  13   0   -2.30    7.80
  -8  13   0    8.60    7.20
   7 -13   0    5.90    7.40
  -7  13   0   10.40    7.10
  -7  13   0    1.20    6.90
  -7  13   0    9.50    6.90
   6 -13   0    5.20    6.00
  -6  13   0    4.10    5.80
  -6  13   0    4.40    7.80
  -6  13   0    1.00    6.30
   5 -13   0    5.70    5.40
  -5  13   0    9.20    5.90
  -5  13   0   -0.20    5.10
  -5  13   0    5.70    5.60
   4 -13   0   87.49   10.50
  -4  13   0   99.89   11.50
  -4  13   0   97.59   12.30
  -4  13   0   92.39   11.20
   3 -13   0    6.40    4.60
  -3  13   0    8.80    4.60
  -3  13   0    9.70    4.90
  -3  13   0    9.60    4.80
   2 -13   0    7.00    5.00
   2 -13   0    5.80    4.30
  -2  13   0    4.70    4.50
  -2  13   0   10.10    4.40
  -2  13   0   -1.60    4.60
   1 -13   0   25.90    5.40
  -1  13   0   30.00    6.20
  -1  13   0   26.00    4.80
  -1  13   0   20.30    5.80
  -1  13   0   27.30    5.20
   0 -13   0   43.10    5.70
   0  13   0   29.30    6.20
   0  13   0   34.90    5.00
   0  13   0   37.10    6.20
  -1 -13   0    7.70    4.00
   1  13   0   10.90    4.50
   1  13   0   12.00    4.60
   1  13   0   10.00    4.40
   1  13   0    3.10    3.10
  -2 -13   0   37.70    5.10
  -2 -13   0   44.80    8.40
   2  13   0   24.20    5.30
   2  13   0   36.30    5.90
   2  13   0   33.00    6.00
  -3 -13   0  118.29   13.60
   3  13   0  102.79   11.80
   3  13   0  116.79   12.50
   3  13   0  108.19   11.30
  -4 -13   0   21.30    7.10
   4  13   0   15.60    4.70
   4  13   0   23.90    6.30
  -5 -13   0   19.60    7.20
   5  13   0   12.70    7.70
   5  13   0   23.40    7.20
  -6 -13   0   31.60    8.00
   6  13   0   23.00    5.80
   6  13   0   35.50    8.70
  -7 -13   0    3.10    6.60
   7  13   0    6.30    4.60
   7  13   0   13.30    8.70
  -8 -13   0   85.39   12.50
  -8 -13   0   90.39   12.60
   8  13   0  114.69   15.80
   8  13   0  107.89   12.10
  -9 -13   0    2.60    7.00
  -9 -13   0   -0.30    8.10
   9  13   0   11.20   10.60
   9  13   0   -3.70    5.30
 -10 -13   0   19.20    8.50
 -10 -13   0   25.20   10.50
 -10 -13   0   20.10    8.80
  10  13   0   22.20    4.90
  10  13   0   27.90   12.90
  10  13   0   22.60    7.40
 -11 -13   0  -22.10    9.50
 -11 -13   0   13.40    8.90
 -11 -13   0   -2.80    7.30
  11  13   0   10.60   11.90
  11  13   0   -2.50    5.40
  11  13   0   -3.20    4.70
 -12 -13   0    7.60   11.40
 -12 -13   0    2.10    8.90
 -12 -13   0   -1.50    8.60
  12  13   0    1.90    4.80
  12  13   0   -5.30    5.80
 -13 -13   0    4.40   10.70
 -13 -13   0   -5.10   19.00
 -13 -13   0    1.30    7.30
  13  13   0    4.20    5.70
  13  13   0   -7.40   13.70
  13  13   0    2.30    8.30
 -14 -13   0    5.50    8.30
 -14 -13   0   -7.50   10.50
 -14 -13   0    4.60   13.20
  14  13   0   -0.60    5.70
  14  13   0   -0.70    5.90
  14  13   0   14.40   14.30
 -15 -13   0    2.20    7.70
 -15 -13   0   -0.50   13.10
 -15 -13   0  -17.00   11.10
  15  13   0   10.50   16.30
  15  13   0    5.70    6.30
  15  13   0   -7.20    5.50
 -16 -13   0  -33.60   17.20
 -16 -13   0  -11.20   12.50
 -16 -13   0    6.30   10.00
  16  13   0   -4.30    9.70
  16  13   0   -2.50    6.10
 -17 -13   0   -2.20    8.40
 -17 -13   0   -9.10   13.10
  17  13   0   15.60   10.20
 -18 -13   0  -12.80   10.70
 -18 -13   0  -13.40   13.50
 -13  14   0   12.50    9.50
  12 -14   0   32.10    9.40
 -12  14   0   26.90    9.60
  11 -14   0   14.50    8.80
  11 -14   0   22.00   10.00
 -11  14   0    7.20    9.00
  10 -14   0    8.90    9.30
  10 -14   0   18.40    8.90
 -10  14   0    1.60   10.00
   9 -14   0    0.10   10.50
   9 -14   0   32.60    9.80
  -9  14   0   21.00    8.30
  -9  14   0   24.30    9.40
   8 -14   0    5.50    8.20
  -8  14   0   19.50    8.20
  -8  14   0    9.40    8.20
   7 -14   0   19.40    8.10
  -7  14   0    8.50    7.90
  -7  14   0   21.60    8.60
  -7  14   0   15.90    7.60
   6 -14   0  189.68   20.70
  -6  14   0  180.88   18.40
  -6  14   0  184.58   19.70
  -6  14   0  188.88   21.50
   5 -14   0    8.40    6.90
  -5  14   0   -2.90    5.60
  -5  14   0   -0.50    6.30
  -5  14   0    2.80    6.30
   4 -14   0   -5.70    6.40
   4 -14   0   -7.00    5.50
  -4  14   0    4.60    6.00
  -4  14   0    3.00    5.60
  -4  14   0   -1.40    5.30
   3 -14   0   99.49   11.80
  -3  14   0   76.29   10.30
  -3  14   0   90.99   11.30
  -3  14   0  102.99   11.10
   2 -14   0   28.20    6.20
  -2  14   0   30.00    5.80
  -2  14   0   27.50    5.90
  -2  14   0   14.80    5.50
   1 -14   0    5.40    7.50
  -1  14   0    6.50    4.40
  -1  14   0   -2.40    4.20
  -1  14   0    4.10    4.80
  -1 -14   0   26.20    5.10
  -1 -14   0   19.60    6.40
   1  14   0    8.70    4.60
   1  14   0   -2.90    3.60
   1  14   0    6.40    4.60
  -2 -14   0    4.80    6.40
   2  14   0    5.10    4.50
   2  14   0    3.80    4.40
   2  14   0    1.00    4.30
  -3 -14   0   11.80    6.70
   3  14   0   12.70    4.90
   3  14   0    7.50    4.80
   3  14   0   10.20    5.40
  -4 -14   0   20.90    7.80
   4  14   0   17.50    5.20
   4  14   0   17.40    6.20
  -5 -14   0  120.69   22.40
   5  14   0  108.59   12.60
   5  14   0  104.59   12.00
  -6 -14   0    5.30    6.90
   6  14   0    8.40    7.50
   6  14   0    4.90    5.00
  -7 -14   0   14.60    7.60
   7  14   0   11.20    9.60
   7  14   0   14.10    5.50
  -8 -14   0   37.80    9.30
   8  14   0   61.19   11.80
   8  14   0   35.50    7.10
  -9 -14   0   43.50   10.30
   9  14   0   66.89   13.40
   9  14   0   53.69    8.10
 -10 -14   0   21.40   10.10
 -10 -14   0    0.10    8.20
 -10 -14   0   -7.40    7.60
  10  14   0   12.60    6.20
  10  14   0   42.40   13.20
 -11 -14   0   20.20   12.00
 -11 -14   0   18.50    9.00
 -11 -14   0    9.00    9.30
  11  14   0   13.10    6.40
  11  14   0   17.40   13.60
 -12 -14   0  -10.50   12.70
 -12 -14   0   -2.10    7.30
  12  14   0  -25.80   13.40
  12  14   0   -6.80    8.30
 -13 -14   0  -18.70    9.60
 -13 -14   0  -21.30   14.20
 -13 -14   0   -2.60    7.80
  13  14   0   -5.10   14.80
  13  14   0   -0.20    6.40
 -14 -14   0  -34.40   13.30
 -14 -14   0  -16.40   11.00
 -14 -14   0   -5.30    7.90
  14  14   0    4.20    6.30
  14  14   0  -59.89   24.20
 -15 -14   0   -0.90   14.30
 -15 -14   0    7.10    7.50
 -15 -14   0   -0.40   14.70
  15  14   0    6.70    6.20
 -16 -14   0  -10.70   20.70
 -16 -14   0    4.10    8.90
 -16 -14   0  -22.90   13.40
  16  14   0   18.40    8.60
 -17 -14   0    3.30    8.40
 -17 -14   0   -8.70   13.60
  17  14   0    3.90    6.20
 -18 -14   0  -31.40   12.50
 -18 -14   0  -13.20    8.30
 -12  15   0  -17.00   11.50
  11 -15   0   -2.70    8.50
 -11  15   0    0.90    8.60
  10 -15   0   24.70   15.50
  10 -15   0   13.00    8.40
 -10  15   0   -2.40    8.90
   9 -15   0   30.30   10.20
   9 -15   0    0.50    8.00
  -9  15   0   -5.70    8.40
  -9  15   0   -8.60    7.60
   8 -15   0   10.70   15.60
   8 -15   0    7.10   11.20
  -8  15   0   11.50    8.50
  -8  15   0    6.20    7.80
   7 -15   0   -7.40    8.80
   7 -15   0   -7.00    8.10
  -7  15   0   12.70    8.10
  -7  15   0   18.70    7.50
   6 -15   0  -10.70    7.70
   6 -15   0   11.20    8.80
  -6  15   0   -2.20    6.80
  -6  15   0   -3.10    6.70
  -6  15   0   17.50    7.70
   5 -15   0   14.90    8.20
  -5  15   0    8.00    6.70
  -5  15   0   17.70    7.90
  -5  15   0   15.00    7.30
   4 -15   0    8.20    7.10
  -4  15   0   19.90    7.20
  -4  15   0   11.60    7.30
   3 -15   0  157.88   16.40
  -3  15   0  164.78   17.30
  -3  15   0  179.18   16.40
  -3  15   0  148.39   15.50
   2 -15   0   -0.90    5.70
  -2  15   0    2.10    5.50
  -2  15   0    2.60    5.50
  -2  15   0    0.80    5.00
   1 -15   0   42.20    7.20
  -1  15   0   29.80    6.60
  -1  15   0   29.10    6.60
   0 -15   0  157.68   18.60
   0 -15   0  126.89   16.40
   0  15   0  147.89   14.80
   0  15   0  154.48   14.70
  -1 -15   0    4.30    7.10
   1  15   0   -5.60    4.70
   1  15   0    2.60    4.60
   1  15   0   16.20    4.90
  -2 -15   0  132.99   16.00
   2  15   0  134.89   13.90
   2  15   0  127.59   13.70
  -3 -15   0   -5.90    6.60
   3  15   0   -6.40    4.60
   3  15   0    0.60    4.40
   3  15   0   -5.70    4.00
  -4 -15   0    1.20    6.70
   4  15   0   -5.70    4.10
   4  15   0    0.90    4.80
  -5 -15   0   -2.10    6.80
   5  15   0   -6.30    4.60
   5  15   0  -10.50    6.80
  -6 -15   0    0.10    7.20
   6  15   0   -3.30    5.10
   6  15   0   -2.80    7.60
  -7 -15   0   11.90    8.10
   7  15   0    6.80    5.70
   7  15   0    4.30    8.80
  -8 -15   0    0.70    8.60
   8  15   0  -23.90    9.60
   8  15   0   -0.90    5.60
  -9 -15   0   12.60    9.00
   9  15   0   22.80   12.30
   9  15   0    6.90    6.40
 -10 -15   0   -1.30    9.70
 -10 -15   0   -1.60    8.60
  10  15   0   -0.10    6.00
  10  15   0   -8.50   12.70
 -11 -15   0   -6.30    7.50
 -11 -15   0   -3.10   15.70
  11  15   0    0.20    6.60
 -12 -15   0   49.99   17.70
  12  15   0   25.20   16.20
 -13 -15   0  -22.70    9.70
 -13 -15   0   -4.80   15.70
 -13 -15   0   -1.40    8.00
  13  15   0   -3.20    6.50
  13  15   0   20.10   15.60
 -14 -15   0   -0.10   12.00
 -14 -15   0   -8.40    7.70
 -14 -15   0   13.70   16.20
  14  15   0    7.70    6.50
  14  15   0   -5.00   17.20
 -15 -15   0  -25.30   16.40
 -15 -15   0  -13.60   12.20
 -15 -15   0    4.50    8.10
  15  15   0    8.70    7.30
 -16 -15   0   28.80   16.10
 -16 -15   0   12.90    9.00
  16  15   0   14.40    6.30
 -17 -15   0   -0.60    8.00
 -17 -15   0   -1.90   18.90
  17  15   0   20.90    6.80
 -11  16   0   11.40   11.70
  10 -16   0   -6.80   11.00
 -10  16   0   -0.60    8.30
   9 -16   0   -2.10    8.30
  -9  16   0    5.10    9.00
   8 -16   0   -8.40    8.50
  -8  16   0    0.50    8.10
  -8  16   0   -3.40    7.70
   7 -16   0    4.00    9.50
  -7  16   0    4.20    7.90
  -7  16   0   33.70   11.00
   6 -16   0    0.50    8.70
  -6  16   0    8.40    7.30
  -6  16   0    6.90    8.00
   5 -16   0   17.20    8.60
  -5  16   0   26.50    7.70
  -5  16   0   12.10    8.00
   4 -16   0   11.70    8.00
  -4  16   0   -5.10    6.40
  -4  16   0   -5.30    6.30
  -3  16   0   13.30    6.80
  -3  16   0   13.80    6.70
   2 -16   0   28.90    8.30
  -2  16   0   15.60   10.10
  -2  16   0    5.10    6.40
   1 -16   0   30.90    8.10
   1 -16   0   -4.70    6.40
  -1  16   0   16.30    6.70
  -1  16   0   27.90    6.60
   0 -16   0   22.40    8.70
   0  16   0    8.90    5.50
   0  16   0   14.50    6.10
  -1 -16   0   17.20    9.20
   1  16   0   11.90    5.90
   1  16   0   15.30    5.80
  -2 -16   0   22.20    9.10
   2  16   0   25.90    6.00
   2  16   0   22.90    6.10
  -3 -16   0    9.80    8.80
   3  16   0    0.50    5.20
  -4 -16   0   10.70    8.50
   4  16   0    2.60    5.30
  -5 -16   0   66.09   11.80
   5  16   0   49.90    7.90
  -6 -16   0   26.20   10.00
   6  16   0   15.90    6.50
   6  16   0    1.80    6.60
  -7 -16   0   19.30    9.10
   7  16   0    8.30    6.30
   7  16   0    1.90    8.10
  -8 -16   0  -17.30    8.00
   8  16   0   14.10   10.20
   8  16   0   -6.20    6.70
  -9 -16   0   12.20    9.60
   9  16   0   -9.30    6.40
   9  16   0   -0.80   13.60
 -10 -16   0  -17.60    8.20
 -10 -16   0  -11.10    8.30
  10  16   0   -8.30    6.50
  10  16   0   29.70   14.50
 -11 -16   0   -7.90    8.10
 -11 -16   0   -4.10   10.40
  11  16   0    4.90   15.40
  11  16   0  -12.60    6.40
 -12 -16   0   -2.80   10.80
 -12 -16   0  -10.10    7.80
  12  16   0    3.40   16.20
  12  16   0  -10.90    6.30
 -13 -16   0  -14.10    7.50
 -13 -16   0  -12.70   10.90
  13  16   0   -5.10    6.20
  13  16   0   16.00   19.10
 -14 -16   0  -19.90   13.00
 -14 -16   0   -3.80   12.60
  14  16   0    0.70    6.30
 -15 -16   0  -32.60   17.70
 -15 -16   0    9.60    7.70
  15  16   0   -0.30    5.90
 -16 -16   0  -15.90   26.70
 -16 -16   0    7.00    7.90
  16  16   0    5.10    6.00
 -17 -16   0    6.50    9.10
  17  16   0   29.90    8.30
 -10  17   0  -10.10    8.50
  -9  17   0   21.40    9.10
   8 -17   0   22.70   12.30
  -8  17   0   15.90    9.00
  -8  17   0    4.20    7.70
   7 -17   0   19.20    9.10
  -7  17   0   16.20    8.50
  -7  17   0    1.90    7.80
   6 -17   0   -3.90    9.30
  -6  17   0   -2.60    9.70
  -6  17   0   16.10   10.00
   5 -17   0    1.30   14.40
  -5  17   0   12.30    7.40
  -5  17   0    5.30    7.70
  -4  17   0   54.89    8.90
  -4  17   0   45.60    9.40
   3 -17   0   -3.50    8.90
  -3  17   0    5.80    6.90
  -3  17   0  -10.90    6.50
   2 -17   0   12.60    8.00
  -2  17   0    6.10    6.30
  -2  17   0   -7.90    6.40
   1 -17   0    4.00    9.40
  -1  17   0    3.20    6.20
  -1  17   0    5.60    6.60
   0 -17   0    3.90   10.80
   0  17   0   -9.00    6.20
  -1 -17   0   65.09   13.00
   1  17   0   54.59    8.50
   1  17   0   45.00    8.20
  -2 -17   0   45.20   11.70
   2  17   0   28.80    7.20
  -3 -17   0   29.60   11.00
   3  17   0   14.00    6.90
  -4 -17   0   28.50   10.20
   4  17   0   15.00    7.30
  -5 -17   0   18.60    9.60
   5  17   0   14.50    6.80
  -6 -17   0   -6.20    8.50
   6  17   0  -10.10    6.00
  -7 -17   0  -14.30   12.20
   7  17   0  -10.90    6.60
  -8 -17   0    1.70    9.80
   8  17   0   -7.00    6.70
  -9 -17   0    7.20    9.70
   9  17   0   -9.60    6.80
 -10 -17   0   -3.90    9.50
 -10 -17   0  -10.70    8.50
  10  17   0   -8.20    6.90
 -11 -17   0  -10.60    8.10
 -11 -17   0    7.10   11.20
  11  17   0  -16.70    6.70
 -12 -17   0   -5.10    8.30
 -12 -17   0  -14.20   11.00
  12  17   0  -16.60    6.40
 -13 -17   0  -17.20   11.70
  13  17   0  -10.70    6.30
 -14 -17   0   -2.40    7.70
  14  17   0   11.00    6.70
 -15 -17   0   10.50    7.50
  15  17   0   -2.70    6.00
 -16 -17   0    4.00   11.40
  16  17   0   15.90    6.20
  17  17   0    0.60    7.20
  -9  18   0   -3.10    8.60
  -8  18   0   31.30   12.60
  -8  18   0   -3.50    8.40
  -7  18   0   -0.50    8.50
  -7  18   0  -23.00    8.10
  -6  18   0    1.10    8.00
  -6  18   0    2.10    7.50
  -5  18   0   15.00    8.30
  -5  18   0   -3.60    6.90
  -4  18   0   24.20   12.40
  -4  18   0   19.50   10.20
   3 -18   0    5.50   16.90
  -3  18   0   19.80    7.40
  -3  18   0   21.40    8.10
   2 -18   0  -22.60   11.70
  -2  18   0   -3.60    7.40
  -2  18   0   -7.60    6.70
   1 -18   0   30.30   12.10
  -1  18   0    5.70    7.10
  -1  18   0  -17.40    6.70
   0 -18   0   -4.50   11.10
   0  18   0    8.10    7.60
   0  18   0  -12.70    6.50
  -1 -18   0   83.79   15.80
   1  18   0   80.89   10.50
   1  18   0   72.69   10.80
  -2 -18   0   30.20   12.00
  -3 -18   0   12.90   10.70
   3  18   0   -5.10    6.50
  -4 -18   0   18.80   10.90
  -5 -18   0    1.50   10.30
   5  18   0   -7.80    6.50
  -6 -18   0   -4.40    9.50
   6  18   0   -0.80    6.70
  -7 -18   0   -4.40    9.60
   7  18   0    2.00    7.00
  -8 -18   0   -6.20    9.50
   8  18   0   -7.70    7.00
  -9 -18   0   -1.40    8.90
  -9 -18   0   -5.70    9.20
   9  18   0   -1.80    7.20
 -10 -18   0  -12.50   10.20
 -10 -18   0    0.00    9.00
  10  18   0    2.80    7.40
 -11 -18   0    1.80    8.00
 -11 -18   0    8.70   13.60
  11  18   0    4.60    7.10
 -12 -18   0  -18.50   12.60
 -12 -18   0   -0.30    8.40
  12  18   0    4.30    8.00
 -13 -18   0   -2.10    7.60
  13  18   0   -7.50    6.00
 -14 -18   0   -1.50    7.10
  14  18   0    2.80    6.50
 -15 -18   0    0.50    7.20
  15  18   0    9.60    6.40
 -16 -18   0   -1.70   10.70
  16  18   0    5.00    6.10
  -8  19   0    4.20    8.20
  -7  19   0   -0.40    9.70
  -7  19   0    1.50    7.50
  -6  19   0    4.80    8.50
  -5  19   0    7.60    7.30
  -5  19   0   -4.10    8.30
  -4  19   0   10.10    8.50
  -4  19   0    3.80    7.10
  -3  19   0   11.10    8.30
  -3  19   0   -7.10    6.70
  -2  19   0   19.40   11.00
  -2  19   0   21.90   11.60
   1 -19   0   26.90   13.70
  -1  19   0   -3.90    7.10
  -1  19   0   -9.30    8.10
   0 -19   0   45.70   25.30
   0  19   0   38.40    8.50
   0  19   0   44.30   10.00
  -1 -19   0   23.20   13.50
   1  19   0    3.20    8.30
   1  19   0   26.80    7.60
  -2 -19   0   12.80   12.10
   2  19   0   -7.60    6.70
  -3 -19   0   21.10   11.60
   3  19   0   -2.40    6.90
  -4 -19   0    5.70   11.80
   4  19   0   18.50    7.40
  -5 -19   0  -29.90    9.20
  -6 -19   0    0.20   10.40
   6  19   0  -13.50    6.70
  -7 -19   0  -10.40   10.20
   7  19   0   -7.00    7.10
  -8 -19   0   -9.90   10.30
   8  19   0   -8.70    7.00
  -9 -19   0  -18.40   11.00
  -9 -19   0   -2.90    9.00
   9  19   0   -9.30    6.90
 -10 -19   0  -13.30   11.50
 -10 -19   0    6.60    9.70
  10  19   0   -3.20    7.20
 -11 -19   0   -0.70    8.00
  11  19   0    0.90    7.90
 -12 -19   0    5.70    8.20
  12  19   0    6.00    7.00
 -13 -19   0    4.30    7.60
  13  19   0   -4.00    6.30
 -14 -19   0   -5.00    7.70
  14  19   0   -1.80    6.30
 -15 -19   0   -0.90    9.90
  15  19   0  -10.00    6.40
  16  19   0    6.80    5.90
  -6  20   0  -17.80    7.10
  -6  20   0  -10.10    8.50
  -5  20   0    7.30    7.30
  -5  20   0   -6.00    9.20
  -4  20   0   16.50    9.30
  -4  20   0    1.80    7.20
  -3  20   0    7.00    8.80
  -3  20   0   -6.00    6.80
  -2  20   0   -3.40    6.80
  -2  20   0   25.00    9.40
  -1  20   0   45.80   10.20
  -1  20   0    8.00    7.20
   0  20   0   91.29   12.90
   0  20   0   63.19   10.00
  -2 -20   0  -22.00   22.50
   2  20   0    2.20    7.20
  -3 -20   0   -8.80   13.90
   3  20   0   11.30    7.30
  -4 -20   0   58.69   17.00
   4  20   0   63.59    9.40
  -5 -20   0    3.10   13.10
   5  20   0   10.40    7.40
  -6 -20   0   33.60   13.80
   6  20   0    8.20    7.40
  -7 -20   0   -9.20   15.00
   7  20   0   -4.40    7.30
  -8 -20   0    6.20    9.50
  -9 -20   0    6.60    8.80
   9  20   0   -1.60    7.20
 -10 -20   0    4.90    8.20
  10  20   0    5.80    7.60
 -11 -20   0    0.50    7.40
  11  20   0   -4.70    7.00
 -12 -20   0    1.20    7.40
  12  20   0    3.90    7.10
 -13 -20   0    0.20    7.60
  13  20   0   -3.70    6.20
  14  20   0   -6.90    6.20
  15  20   0    3.20    5.70
  -5  21   0   -9.10    8.20
  -5  21   0    3.90    9.40
  -4  21   0   -3.00    6.70
  -4  21   0    0.80    9.00
  -3  21   0   -3.60    7.60
  -3  21   0   13.00    9.70
  -2  21   0   33.50   10.70
  -2  21   0    1.80    6.80
  -1  21   0    4.90    6.70
   0  21   0   12.80    6.90
   1  21   0   -0.10    6.60
   2  21   0    1.00    6.90
   3  21   0  -13.60    6.70
   4  21   0   -0.20    6.90
   5  21   0   -3.40    6.90
   6  21   0    7.20    7.20
  -7 -21   0   22.50    9.90
   7  21   0   32.50    8.10
  -8 -21   0    3.80    8.50
   8  21   0   -0.40    6.90
  -9 -21   0    2.50    8.60
   9  21   0   -5.80    6.80
 -10 -21   0    3.90    9.10
  10  21   0   -9.80    6.50
 -11 -21   0   -5.20   10.10
  11  21   0   -4.00    6.50
 -12 -21   0   13.70    9.60
  12  21   0   -2.80    6.10
  13  21   0   -0.50    6.00
  14  21   0   21.00    6.00
  -3  22   0   -6.80    6.70
  -2  22   0   -4.60    6.50
  -1  22   0   -3.90    6.50
   0  22   0   10.90    6.90
   1  22   0   27.10    7.40
   2  22   0    4.80    6.50
   3  22   0    9.90    6.80
   4  22   0    2.60    6.70
  -5 -22   0    5.80    8.70
   5  22   0   -3.40    6.40
  -6 -22   0   11.30    9.10
   6  22   0   -6.50    6.70
  -7 -22   0    6.80    9.40
   7  22   0   -4.00    6.90
  -8 -22   0   20.50    8.80
   8  22   0   -2.60    6.80
  -9 -22   0    5.50   10.30
   9  22   0   -3.60    6.40
  10  22   0  -11.30    6.00
  11  22   0   -0.30    6.90
  12  22   0   -4.90    5.90
  13  22   0    4.70    5.50
   0  23   0    0.00    6.40
   1  23   0   14.00    6.50
   2  23   0    3.00    6.20
   3  23   0    3.00    7.50
   4  23   0    1.40    7.70
   5  23   0   -2.70    7.30
   6  23   0    5.50    7.50
   8  23   0   -3.50    6.80
   9  23   0    0.20    6.30
  10  23   0   -2.00    6.00
   9  23  -1    6.80    6.00
   8  23  -1   -6.60    5.80
   7  23  -1    0.70    6.30
   6  23  -1    6.60    6.60
   5  23  -1   10.80    6.60
   4  23  -1   -3.30    6.30
   3  23  -1    5.80    6.30
   2  23  -1    4.00    6.50
   1  23  -1    6.40    6.30
  12  22  -1   -4.00    5.40
  11  22  -1   -2.40    6.00
  10  22  -1    5.20    7.10
   9  22  -1   -8.10    6.70
   8  22  -1   -1.20    6.60
   7  22  -1    5.10    7.00
  -7 -22   1    6.10    9.80
   6  22  -1   -2.70    6.60
  -6 -22   1  -10.30   10.20
   5  22  -1   11.50    7.00
   4  22  -1   16.70    7.10
   3  22  -1   43.70    8.20
   2  22  -1   28.30    7.40
   1  22  -1    4.90    7.10
   0  22  -1   16.80    7.70
  -1  22  -1  -14.80    6.10
  -2  22  -1   -1.20    6.50
  13  21  -1    6.10    5.60
  12  21  -1   -2.90    6.50
  11  21  -1   -8.70    6.20
 -11 -21   1    8.10    8.90
  10  21  -1    1.90    6.60
 -10 -21   1   -9.60    7.90
   9  21  -1   -5.90    6.50
  -9 -21   1   -1.10    9.20
   8  21  -1   -5.70    6.80
  -8 -21   1    5.40    9.10
   7  21  -1   14.60    7.40
  -7 -21   1   21.70    9.90
   6  21  -1   15.20    7.30
   5  21  -1   26.80    7.80
   4  21  -1   32.40    8.10
   3  21  -1   24.80    7.50
   2  21  -1    6.20    7.00
   1  21  -1   -2.40    6.60
   0  21  -1    0.00    6.80
  -1  21  -1    2.30    6.90
  -2  21  -1   -8.10    8.40
  -2  21  -1   24.10   10.70
  -3  21  -1   -9.50    6.70
  -3  21  -1   -7.90    9.60
  -4  21  -1   -3.90    6.80
  -4  21  -1    2.00    9.60
  15  20  -1   -2.30    6.10
  14  20  -1   16.30    6.10
  13  20  -1   -1.60    7.80
 -13 -20   1   -6.40    8.80
  12  20  -1  -11.20    5.90
  11  20  -1   -1.50    6.70
 -11 -20   1    4.00    7.70
  10  20  -1   -3.90    6.70
 -10 -20   1   12.40    8.40
   9  20  -1   -2.70    7.20
  -9 -20   1    6.20    8.60
   8  20  -1    0.10    7.20
  -8 -20   1   11.60    9.80
   7  20  -1   -3.30    7.20
   6  20  -1   -0.50    8.80
   5  20  -1    5.50   10.10
   4  20  -1   20.80    9.10
   3  20  -1    8.90    9.20
   2  20  -1    9.70    7.50
   1  20  -1   -4.00    7.00
   0  20  -1   72.29   10.40
   0  20  -1   96.29   15.30
  -1  20  -1   16.20    7.40
  -1  20  -1   26.10   10.00
  -2  20  -1   42.20   10.60
  -3  20  -1    1.80    6.90
  -3  20  -1    5.60    9.40
  -4  20  -1    1.00    8.10
  -4  20  -1    9.40   12.00
  -5  20  -1    8.40    8.70
  -5  20  -1   -0.80    6.90
  -6  20  -1   -3.00    8.00
  -6  20  -1   12.00    9.20
  16  19  -1   30.90    9.20
  15  19  -1   15.60    6.10
  14  19  -1    0.70    6.60
 -14 -19   1   -0.50    7.40
  13  19  -1   -6.80    6.10
 -13 -19   1    5.30    8.00
  12  19  -1   -1.40    6.30
 -12 -19   1    2.40    7.60
  11  19  -1    0.80    6.80
 -11 -19   1   -3.70    7.90
  10  19  -1   -8.50   10.60
 -10 -19   1    6.70    8.80
   9  19  -1   -6.10    7.00
  -9 -19   1   -9.30   10.90
  -9 -19   1   -1.10    9.70
   8  19  -1   -2.90    7.00
  -8 -19   1    7.30   11.30
   7  19  -1   -8.50    6.80
  -7 -19   1  -11.90   16.80
   6  19  -1   -2.50    7.00
  -6 -19   1   13.70   11.80
   5  19  -1    9.90    6.90
  -5 -19   1   -1.00   11.10
   4  19  -1    6.60    7.30
  -4 -19   1   15.40   11.90
   3  19  -1    3.20    7.00
  -3 -19   1    3.10   11.90
   2  19  -1   -4.00    6.80
  -2 -19   1   -1.40   13.00
   1  19  -1   -0.30    6.90
   1  19  -1   -0.40    9.10
  -1 -19   1   19.60   16.10
   0  19  -1   71.99   12.20
   0  19  -1   74.99   10.20
   0 -19   1   43.60   15.70
  -1  19  -1   28.00   12.80
  -1  19  -1   32.70   10.30
  -2  19  -1   18.30    8.90
  -2  19  -1    9.00    7.30
  -3  19  -1    6.30    7.30
  -3  19  -1    0.20    8.60
  -4  19  -1   11.60    7.40
  -4  19  -1   10.50    8.80
  -5  19  -1   -3.50    7.40
  -5  19  -1   10.10    8.50
  -6  19  -1   -4.40   10.10
  -6  19  -1  -10.30    7.50
  -7  19  -1   -2.20    7.20
  -7  19  -1   11.30    8.70
  16  18  -1   16.50    5.70
  15  18  -1   -4.30    6.80
 -15 -18   1    3.50    7.80
  14  18  -1   12.10    6.50
 -14 -18   1    2.90    7.70
  13  18  -1    3.40    6.60
 -13 -18   1    1.30    7.50
  12  18  -1   -5.30    6.50
 -12 -18   1   -9.50    7.30
  11  18  -1    1.60    7.00
 -11 -18   1  -24.30   11.00
 -11 -18   1    2.40    9.50
  10  18  -1    1.60    7.30
 -10 -18   1   -4.20    8.70
 -10 -18   1  -10.40   16.90
   9  18  -1   -9.30    6.80
  -9 -18   1   -7.30    9.50
   8  18  -1  -13.10    6.80
  -8 -18   1    3.90   10.20
   7  18  -1    5.70    7.20
  -7 -18   1   -0.20   10.00
   6  18  -1    0.90    6.90
  -6 -18   1    5.70   10.70
   5  18  -1  -10.30    6.20
  -5 -18   1   -0.90   10.30
   4  18  -1  -11.10    6.40
  -4 -18   1    3.50   10.90
   3  18  -1  -15.40    6.10
  -3 -18   1    1.30   10.40
   2  18  -1  -16.30    6.20
  -2 -18   1   25.10   11.70
   1  18  -1   -4.70    6.80
   1  18  -1   10.60    7.40
  -1 -18   1    8.30   11.20
   0  18  -1    9.10    7.40
   0  18  -1   24.20    7.90
   0 -18   1   43.40   13.10
  -1  18  -1   12.20    7.50
  -1  18  -1    8.90    7.50
   1 -18   1   45.20   12.90
  -2  18  -1   48.90    8.90
  -2  18  -1   37.10    9.00
   2 -18   1   66.09   22.90
  -3  18  -1   53.79    8.80
  -3  18  -1   31.80    9.60
   3 -18   1   18.10   12.30
  -4  18  -1   13.40    8.80
  -4  18  -1   21.40    7.90
  -5  18  -1    2.50    8.20
  -5  18  -1    0.60    7.30
  -6  18  -1   -3.50    7.50
  -6  18  -1    4.90    8.50
  -7  18  -1   -8.60    8.80
  -7  18  -1   21.90    9.10
  -8  18  -1    4.00    7.40
  -8  18  -1    4.60    9.50
  -9  18  -1   -0.90    8.30
  16  17  -1   -0.60    6.40
 -16 -17   1    2.80    7.90
  15  17  -1   10.50    6.00
 -15 -17   1    2.50    7.40
  14  17  -1    1.20    5.90
 -14 -17   1   -4.90    7.80
  13  17  -1   -7.20    7.10
 -13 -17   1    2.80    8.10
 -13 -17   1  -12.80   24.10
  12  17  -1   11.70    6.90
 -12 -17   1    5.80    9.00
 -12 -17   1  -11.50   12.10
  11  17  -1    8.00    7.20
 -11 -17   1    2.10    8.60
 -11 -17   1   10.50   11.30
  10  17  -1   -3.20    7.00
 -10 -17   1   -4.80    9.20
 -10 -17   1   -3.20    9.10
   9  17  -1   -6.30    6.60
  -9 -17   1    5.40   10.00
   8  17  -1    9.50    7.00
  -8 -17   1    3.30   10.00
   7  17  -1  -10.50    6.50
  -7 -17   1   -8.70    9.00
   6  17  -1   73.69   10.00
  -6 -17   1   53.19   15.40
   5  17  -1   74.09   10.30
  -5 -17   1  100.59   21.30
   4  17  -1   20.20    7.00
  -4 -17   1   37.50   13.70
   3  17  -1   -3.80    5.90
  -3 -17   1   12.00   14.20
   2  17  -1   97.89   11.60
  -2 -17   1  190.48   29.80
   1  17  -1   16.20   10.90
   1  17  -1   21.20    7.20
  -1 -17   1   22.50   12.40
   0  17  -1   11.20    6.50
   0  17  -1    0.10    6.80
   0 -17   1   10.30   11.00
  -1  17  -1    0.60    6.60
  -1  17  -1   10.60    6.80
   1 -17   1   18.60    9.10
  -2  17  -1   14.10    7.10
  -2  17  -1   -3.70    6.90
   2 -17   1   10.60    8.60
  -3  17  -1    7.00    7.00
  -3  17  -1   -3.50    6.80
   3 -17   1    5.20    7.80
   3 -17   1    4.20    9.50
  -4  17  -1   43.00    8.70
  -4  17  -1   28.00    8.70
   4 -17   1   45.30   10.40
  -5  17  -1   61.19    9.70
  -5  17  -1   37.10   10.10
   5 -17   1   82.79   12.40
  -6  17  -1   -4.70    7.60
  -6  17  -1    8.50    7.50
   6 -17   1   14.00   10.10
  -7  17  -1  -17.90    7.20
  -7  17  -1    0.40    7.90
   7 -17   1   -3.50   10.00
  -8  17  -1    0.50    7.80
  -8  17  -1    1.30    8.50
   8 -17   1    6.90   10.80
  -9  17  -1   -3.30    8.30
 -10  17  -1   28.80    9.30
 -17 -16   1   -1.00   10.10
  16  16  -1   14.30    6.00
 -16 -16   1    3.00    8.40
 -16 -16   1   60.39   20.60
  15  16  -1   11.50    6.30
 -15 -16   1   28.40   22.70
 -15 -16   1    0.70    8.00
  14  16  -1   -3.80    9.10
 -14 -16   1    1.10    8.00
 -14 -16   1  -12.20   20.30
  13  16  -1  -10.30    6.10
 -13 -16   1  -20.80   16.80
 -13 -16   1    4.80    7.90
  12  16  -1   -0.50    6.40
 -12 -16   1   -0.40   10.80
 -12 -16   1    0.10    8.30
  11  16  -1   10.90    7.10
 -11 -16   1   -4.10    8.70
 -11 -16   1   14.50   11.50
  10  16  -1   -5.30    6.20
 -10 -16   1  -21.50    8.80
 -10 -16   1   -8.60    9.30
   9  16  -1    0.90    6.40
  -9 -16   1   -8.50    9.10
   8  16  -1   -0.90    6.40
  -8 -16   1  -12.60    8.90
  -7 -16   1    3.10    9.10
   6  16  -1  -11.20    5.70
  -6 -16   1   -2.90    8.90
   5  16  -1   17.10    6.60
  -5 -16   1   24.70   10.20
   4  16  -1    4.50    5.70
  -4 -16   1    9.20    9.10
   3  16  -1    7.70    6.20
   3  16  -1   -3.60    5.30
  -3 -16   1   -4.90    8.10
   2  16  -1    4.30    5.50
   2  16  -1    4.70    5.50
  -2 -16   1   14.30    9.50
   1  16  -1   -5.00    5.30
   1  16  -1   -6.60    5.70
  -1 -16   1    9.80    9.20
   0  16  -1   14.20    7.70
   0  16  -1    8.70    5.90
   0 -16   1   18.80    9.10
  -1  16  -1   35.10    7.80
  -1  16  -1   44.00    7.80
   1 -16   1   51.49    9.30
   1 -16   1   28.70    9.00
  -2  16  -1    7.00    6.40
  -2  16  -1    9.60    6.70
   2 -16   1   -7.00    7.80
  -3  16  -1    4.90    6.50
  -3  16  -1  -15.30    6.20
   3 -16   1    6.60    8.80
  -4  16  -1   -0.60    6.90
  -4  16  -1    4.90    6.90
   4 -16   1   -3.50    8.00
  -5  16  -1    9.80    7.30
  -5  16  -1   -5.70    6.60
   5 -16   1  -15.20    7.80
  -6  16  -1   67.29    9.80
  -6  16  -1   53.19   10.50
   6 -16   1   44.60   11.60
  -7  16  -1   12.30   10.30
  -7  16  -1   -4.50    9.20
   7 -16   1    7.70    8.80
  -8  16  -1   -3.70    8.20
  -8  16  -1    1.20    7.50
   8 -16   1    1.80    8.00
  -9  16  -1    4.00    8.20
   9 -16   1    6.40   10.50
 -10  16  -1  -18.00    7.90
 -11  16  -1   20.60    8.80
 -17 -15   1  -11.20   16.20
 -17 -15   1  -11.70   12.00
  16  15  -1   16.50    5.80
 -16 -15   1    0.20   15.10
 -16 -15   1   -2.30    8.20
  15  15  -1    8.20    6.60
 -15 -15   1   -0.90    8.40
 -15 -15   1   46.40   17.20
  14  15  -1   12.70    6.50
 -14 -15   1    3.30    8.30
 -14 -15   1  -32.60   13.30
 -14 -15   1   52.19   21.20
  13  15  -1    3.80    6.20
 -13 -15   1   12.30   11.60
 -13 -15   1    8.80   16.40
 -13 -15   1    4.30    8.10
  12  15  -1  -21.60   15.10
  12  15  -1   -2.60    6.40
 -12 -15   1    4.00    8.20
 -12 -15   1    1.90   16.00
 -12 -15   1  -11.70   10.10
  11  15  -1   -8.30    5.90
  11  15  -1    6.30   14.50
 -11 -15   1   -2.70    8.40
 -11 -15   1   -1.20    9.50
  10  15  -1   18.90   14.50
  10  15  -1   -2.60    8.80
 -10 -15   1    4.80    9.50
 -10 -15   1   -9.10    8.80
   9  15  -1   33.20   12.10
   9  15  -1   -3.50    6.00
  -9 -15   1    9.40    8.80
   8  15  -1   23.00    6.80
   8  15  -1   19.70   10.10
  -8 -15   1   18.30    9.50
   7  15  -1    4.70    7.30
   7  15  -1   -3.00    5.50
  -7 -15   1   -0.40    7.70
   6  15  -1    4.40    6.60
   6  15  -1   -4.40    5.10
  -6 -15   1    0.90    7.40
   5  15  -1    4.40    5.30
   5  15  -1   -5.50    5.40
  -5 -15   1   14.10    8.10
   4  15  -1   -2.90    4.80
  -4 -15   1    1.90    7.70
   3  15  -1    3.30    5.00
   3  15  -1   12.30    5.40
  -3 -15   1    9.90    8.00
   2  15  -1    9.60    5.00
   2  15  -1   -5.00    5.10
  -2 -15   1   16.50    8.50
   1  15  -1    5.90    5.20
   1  15  -1    3.40    5.10
  -1 -15   1   -0.50    6.60
   0  15  -1   19.80    6.30
   0  15  -1   24.10    6.30
   0 -15   1   23.10    7.80
   0 -15   1   35.10    6.70
  -1  15  -1  110.89   12.90
  -1  15  -1  105.69   13.90
   1 -15   1  122.49   13.40
  -2  15  -1   36.70    7.00
  -2  15  -1   19.20    6.70
   2 -15   1   44.00    8.00
  -3  15  -1   44.50   13.70
  -3  15  -1   22.10    7.20
   3 -15   1   35.20    7.80
  -4  15  -1    3.90    6.40
  -4  15  -1   -0.80    6.10
   4 -15   1    4.60    8.00
  -5  15  -1   -4.20    6.40
  -5  15  -1   -5.20    6.70
   5 -15   1   -8.60    7.30
  -6  15  -1    3.60    7.70
  -6  15  -1   12.50    7.40
   6 -15   1    1.30    8.50
  -7  15  -1   -1.40    8.00
  -7  15  -1    8.20    7.50
   7 -15   1   16.30   13.90
   7 -15   1   -5.70    8.40
  -8  15  -1   26.70    9.10
  -8  15  -1   15.70   12.40
   8 -15   1   16.70    9.00
   8 -15   1   -1.40   11.10
  -9  15  -1    6.60    8.60
  -9  15  -1   -7.30    7.80
   9 -15   1  -20.10    8.00
   9 -15   1   27.00   11.60
 -10  15  -1   -7.60    8.30
  10 -15   1   -7.00   15.40
  10 -15   1    1.40    8.50
 -11  15  -1  -10.50    8.40
  11 -15   1   -3.50   13.60
 -12  15  -1   -4.90    8.00
 -17 -14   1   14.70   14.00
 -17 -14   1   -6.50    8.30
  16  14  -1    3.20    6.00
 -16 -14   1    6.20   13.70
 -16 -14   1    5.00    9.00
  15  14  -1    9.90    6.20
 -15 -14   1   -0.80    9.50
 -15 -14   1   12.60   23.50
 -15 -14   1   -7.10   12.40
  14  14  -1    2.10   17.40
  14  14  -1    2.90    5.50
  14  14  -1   13.90    6.40
 -14 -14   1  -22.40   13.90
 -14 -14   1    8.40    8.30
 -14 -14   1   -5.10   10.70
  13  14  -1   17.50   15.50
  13  14  -1    2.20    6.30
  13  14  -1    1.20    5.60
 -13 -14   1    3.90   15.00
 -13 -14   1   -8.50    7.50
 -13 -14   1   -1.00   10.10
  12  14  -1   -5.20   14.40
  12  14  -1   -2.60    6.10
 -12 -14   1   -9.40    9.10
 -12 -14   1  -42.20   20.40
 -12 -14   1  -11.10    7.70
  11  14  -1    3.30    5.00
  11  14  -1   -4.20    5.70
  11  14  -1  -29.10   18.10
 -11 -14   1   -2.10    8.30
 -11 -14   1   14.20   12.70
 -11 -14   1  -14.10    8.40
  10  14  -1   28.30   12.50
  10  14  -1   -3.10    5.70
 -10 -14   1    7.30    8.60
 -10 -14   1    2.30   10.10
   9  14  -1   -4.60    5.10
   9  14  -1   17.20   11.30
  -9 -14   1    5.40    8.00
   8  14  -1   -1.00    5.60
   8  14  -1   15.80   10.10
  -8 -14   1   -3.50    7.30
   7  14  -1    6.20    5.30
   7  14  -1   -6.20   12.50
  -7 -14   1   -4.10    6.80
   6  14  -1    2.90    5.20
   6  14  -1   12.90    7.20
  -6 -14   1   20.90    8.00
   5  14  -1   -0.10    4.70
   5  14  -1   -4.90    4.50
  -5 -14   1    8.30    7.40
   4  14  -1    0.10    3.90
   4  14  -1   -0.70    4.50
  -4 -14   1    5.20    7.10
   3  14  -1   -1.40    4.40
   3  14  -1    5.70    4.80
  -3 -14   1   11.10    7.10
   2  14  -1   14.90    4.90
   2  14  -1   18.40    5.50
  -2 -14   1   23.60    8.30
   1  14  -1   11.70    4.60
   1  14  -1    6.70    5.30
  -1 -14   1    9.40    6.30
  -1 -14   1   15.60    5.10
   0  14  -1   65.39    8.60
   0  14  -1   60.69    7.70
   0 -14   1   84.29    8.80
  -1  14  -1    1.10    4.80
  -1  14  -1   -1.30    5.20
   1 -14   1   -6.40    4.90
  -2  14  -1   52.29    6.90
  -2  14  -1   41.40    7.00
  -2  14  -1   25.10    6.90
   2 -14   1   43.20    7.40
  -3  14  -1  279.97   23.40
  -3  14  -1  281.47   23.60
   3 -14   1  300.07   24.00
  -4  14  -1    9.60    6.00
  -4  14  -1    4.20    5.90
  -4  14  -1    6.30    6.50
   4 -14   1    7.10    6.70
   4 -14   1    9.60    7.00
  -5  14  -1   -1.90    8.20
  -5  14  -1    3.80    7.90
  -5  14  -1    1.50    6.60
   5 -14   1  -16.70   10.90
   5 -14   1   12.50    7.30
  -6  14  -1   39.80    9.20
  -6  14  -1   65.49    9.80
  -6  14  -1   64.99    9.20
   6 -14   1   61.69   10.70
   6 -14   1   81.09   13.30
  -7  14  -1   10.10    7.60
  -7  14  -1    4.40    7.60
   7 -14   1   -5.60    7.90
   7 -14   1   15.00    8.80
  -8  14  -1    8.80    8.40
  -8  14  -1    9.70    7.60
   8 -14   1   27.80    9.60
   8 -14   1    6.30    8.50
  -9  14  -1    9.20    8.60
  -9  14  -1   -1.70    8.00
   9 -14   1   27.50   12.60
   9 -14   1   21.60   11.10
 -10  14  -1   12.40    9.00
  10 -14   1   21.90    9.10
  10 -14   1   15.80   10.20
 -11  14  -1    3.80    8.90
  11 -14   1   -3.40    8.30
  11 -14   1   -2.00   15.10
 -12  14  -1    2.70    8.80
  12 -14   1   22.50    9.80
 -13  14  -1    2.80    8.30
 -18 -13   1  -21.40    8.30
 -18 -13   1  -33.00   13.30
 -17 -13   1   -9.80    8.20
 -17 -13   1   10.70   12.80
  16  13  -1    8.30   10.00
  16  13  -1  -10.70    5.70
 -16 -13   1  -24.20   12.20
 -16 -13   1  -22.00   12.50
 -16 -13   1    4.30    8.80
  15  13  -1    7.80    6.00
  15  13  -1   23.60   15.70
  15  13  -1   17.20    6.40
 -15 -13   1    6.60    8.10
 -15 -13   1   -7.60   11.30
 -15 -13   1    8.30   13.70
  14  13  -1   13.80    6.10
  14  13  -1   21.10   14.90
  14  13  -1   14.20    6.50
 -14 -13   1   -5.70   10.20
 -14 -13   1   10.10   13.40
 -14 -13   1    0.70    7.80
  13  13  -1    5.60    6.00
  13  13  -1    2.50    5.30
  13  13  -1   29.60   14.10
 -13 -13   1  -12.90    9.20
 -13 -13   1   -2.00    7.80
  12  13  -1    1.80    5.20
  12  13  -1   29.00   17.10
  12  13  -1    7.60    6.10
 -12 -13   1   -1.70    8.20
 -12 -13   1  -11.00   11.30
 -12 -13   1    4.50    9.40
  11  13  -1    6.00    5.90
  11  13  -1  -21.10   11.30
  11  13  -1   -3.20    4.80
 -11 -13   1   -8.50    7.90
 -11 -13   1    0.80    8.10
 -11 -13   1   -0.50   10.60
  10  13  -1   29.80    5.40
  10  13  -1   30.00    6.70
  10  13  -1   40.40   13.20
 -10 -13   1   35.10    9.60
 -10 -13   1   19.60    9.90
   9  13  -1   -5.40    5.30
   9  13  -1   15.40   10.80
  -9 -13   1    2.20    7.10
  -9 -13   1   17.90    8.50
   8  13  -1  109.39   14.80
   8  13  -1   98.99   11.60
  -8 -13   1   78.89   11.70
  -8 -13   1   73.49   12.20
   7  13  -1   30.10    6.50
   7  13  -1   61.39   10.10
  -7 -13   1   39.90    9.30
   6  13  -1    7.00    7.30
   6  13  -1   13.10    5.00
  -6 -13   1    4.50    7.60
   5  13  -1   31.30    7.30
   5  13  -1   28.30    5.70
  -5 -13   1   34.90    8.20
   4  13  -1   68.19    8.10
   4  13  -1   61.59    8.30
  -4 -13   1   74.19   10.90
   3  13  -1   -2.70    4.10
   3  13  -1    0.50    4.40
   3  13  -1    8.10    4.20
  -3 -13   1    2.00    6.20
   2  13  -1   -6.50    3.00
   2  13  -1   -6.20    3.90
   2  13  -1   -0.10    4.10
  -2 -13   1    0.80    5.90
  -2 -13   1   -2.70    3.80
   1  13  -1   19.90    5.10
   1  13  -1   20.40    5.40
  -1 -13   1   25.30    5.00
   0  13  -1   32.60    6.10
   0  13  -1   32.00    5.70
   0  13  -1   24.00    4.50
   0 -13   1   33.60    5.60
  -1  13  -1   52.19    6.60
  -1  13  -1   45.30    6.40
   1 -13   1   57.49    7.20
  -2  13  -1   16.00    5.10
  -2  13  -1   14.90    4.80
  -2  13  -1   14.30    5.70
   2 -13   1   22.90    5.30
  -3  13  -1   75.99    8.80
  -3  13  -1   57.09    8.90
  -3  13  -1   81.39    8.80
   3 -13   1   83.69    9.30
   3 -13   1   80.49    8.50
  -4  13  -1   -3.60    5.20
  -4  13  -1   -2.00    5.50
  -4  13  -1   -2.30    5.00
   4 -13   1    8.40    5.30
   4 -13   1   -4.30    5.60
  -5  13  -1   11.90    6.30
  -5  13  -1   10.60    5.80
  -5  13  -1    5.20    6.30
   5 -13   1   17.30    6.00
  -6  13  -1   64.29    8.80
  -6  13  -1   54.69    9.40
  -6  13  -1   67.39   11.60
   6 -13   1   63.29    9.10
  -7  13  -1   24.00    7.90
  -7  13  -1   23.10    8.20
  -7  13  -1   24.70    7.90
   7 -13   1   16.40   11.10
  -8  13  -1   67.89   10.70
  -8  13  -1   91.99   12.70
  -8  13  -1   94.39   11.50
   8 -13   1   99.29   12.20
  -9  13  -1   -4.00    8.10
  -9  13  -1   -9.70    6.80
   9 -13   1   -8.70    8.10
 -10  13  -1   -4.30    7.80
  10 -13   1    6.90   11.50
  10 -13   1    1.30   14.10
 -11  13  -1    1.50    8.50
  11 -13   1   13.70    9.40
  11 -13   1    1.10    8.20
 -12  13  -1   24.20    9.70
  12 -13   1   25.30   13.60
  12 -13   1   22.90    9.10
 -13  13  -1    9.60    9.20
  13 -13   1   -0.80   11.30
 -14  13  -1    7.60    8.00
  18  12  -1   -1.90    6.70
 -18 -12   1  -26.40   11.90
 -18 -12   1  -12.80   10.50
  17  12  -1    5.90    6.30
 -17 -12   1    3.30    8.80
 -17 -12   1   11.90   12.70
  16  12  -1    4.40    6.60
  16  12  -1   24.10    6.80
 -16 -12   1   38.10   14.80
 -16 -12   1    7.60    8.90
 -16 -12   1    0.90   15.40
  15  12  -1   -2.10    5.70
  15  12  -1   14.10    6.80
 -15 -12   1    4.20    8.30
 -15 -12   1   -3.80   10.70
 -15 -12   1   -4.60   12.20
  14  12  -1    9.80   14.10
  14  12  -1    5.40    5.50
  14  12  -1   13.10    6.10
 -14 -12   1   -2.00   13.00
 -14 -12   1   -5.40    8.00
 -14 -12   1  -12.50    9.90
  13  12  -1    4.00    5.80
  13  12  -1   17.60   13.30
  13  12  -1   -4.50    7.80
 -13 -12   1    4.60    8.10
 -13 -12   1  -18.40   13.80
 -13 -12   1   -2.00   12.10
  12  12  -1   30.20   13.10
  12  12  -1   -4.60    5.50
  12  12  -1   -6.20    4.90
 -12 -12   1   -8.30   10.20
 -12 -12   1  -10.00    7.50
 -12 -12   1    8.40    7.80
  11  12  -1   17.30   11.40
  11  12  -1   -3.00    4.80
  11  12  -1    4.60    5.30
 -11 -12   1   -7.90    7.10
 -11 -12   1  -11.20    8.50
 -11 -12   1   -4.00    8.00
  10  12  -1   26.20    5.50
  10  12  -1   43.90   12.30
  10  12  -1   27.30    6.30
 -10 -12   1   40.10   10.00
 -10 -12   1   31.10    9.00
   9  12  -1   15.80    4.70
   9  12  -1    9.20    5.30
   9  12  -1   18.10   10.70
  -9 -12   1   31.50    8.20
  -9 -12   1   14.50    7.50
   8  12  -1    2.60    8.70
   8  12  -1   -6.00    4.60
   8  12  -1   -2.40    3.60
  -8 -12   1   -1.70    6.80
   7  12  -1    8.20    4.80
   7  12  -1   16.00    8.30
  -7 -12   1   14.50    7.40
  -7 -12   1   13.40    6.70
   6  12  -1   32.80    6.00
   6  12  -1   55.19    8.90
  -6 -12   1   45.90    8.60
   5  12  -1    3.80    5.80
   5  12  -1   -8.40    4.00
  -5 -12   1  -12.50    5.20
   4  12  -1   51.09    6.90
   4  12  -1   55.19    7.80
  -4 -12   1   64.69    9.80
   3  12  -1   12.60    4.30
   3  12  -1   12.90    4.80
  -3 -12   1   15.80    4.00
  -3 -12   1   21.60    6.90
   2  12  -1    5.30    4.00
   2  12  -1    6.90    5.30
   2  12  -1    1.30    3.80
  -2 -12   1   -2.80    4.70
  -2 -12   1    8.10    3.50
   1  12  -1   91.59    8.40
   1  12  -1   92.89    9.90
   1  12  -1   91.89   10.60
   1  12  -1   79.09    9.90
  -1 -12   1   94.69    9.30
   0  12  -1  117.49   10.50
   0  12  -1  105.39   12.40
   0  12  -1  125.09   11.50
   0  12  -1  120.89   12.50
   0 -12   1  115.79   11.20
  -1  12  -1   30.60    4.80
  -1  12  -1   25.20    5.00
  -1  12  -1   22.60    5.60
   1 -12   1   28.80    6.90
   1 -12   1   30.20    5.20
  -2  12  -1  456.75   34.50
  -2  12  -1  452.45   35.50
   2 -12   1  487.75   34.80
   2 -12   1  436.06   34.10
  -3  12  -1  211.08   18.40
  -3  12  -1  225.68   19.50
  -3  12  -1  228.98   18.20
   3 -12   1  206.48   17.60
  -4  12  -1   23.20    5.40
  -4  12  -1   20.50    5.60
  -4  12  -1   14.80    5.80
   4 -12   1   25.30    5.30
  -5  12  -1   16.00    6.00
  -5  12  -1   17.50    5.90
  -5  12  -1   24.60    5.50
   5 -12   1   17.50    5.60
  -6  12  -1   59.49    9.60
  -6  12  -1   71.59    9.20
  -6  12  -1   60.49    8.40
   6 -12   1   69.89    8.80
  -7  12  -1   -2.70    6.20
  -7  12  -1    6.20    6.70
  -7  12  -1   -5.80    6.40
   7 -12   1    0.20    6.50
  -8  12  -1   35.40   12.00
  -8  12  -1   28.10    8.50
  -8  12  -1   40.70    9.30
   8 -12   1   26.80    8.60
  -9  12  -1   28.70    8.20
  -9  12  -1   41.00    9.70
  -9  12  -1   29.60    8.50
   9 -12   1   28.10    9.10
 -10  12  -1   19.00    8.80
  10 -12   1   10.80    8.60
 -11  12  -1   13.20    9.00
  11 -12   1   24.20   12.60
 -12  12  -1    5.90    9.00
  12 -12   1    1.40    8.10
  12 -12   1   18.20    9.60
 -13  12  -1   -3.10    9.00
  13 -12   1   23.50   14.00
  13 -12   1    8.30    8.30
 -14  12  -1   -5.20    8.40
 -15  12  -1    6.20    8.20
  19  11  -1    2.00    8.30
 -19 -11   1   -2.00   11.70
  18  11  -1    2.00    6.50
 -18 -11   1  -41.70   13.30
 -18 -11   1   -4.30   12.10
  17  11  -1   -6.00    6.40
 -17 -11   1    0.80   12.30
 -17 -11   1   13.60   13.00
 -17 -11   1   -3.70    9.20
  16  11  -1   -2.90    5.80
  16  11  -1  -16.00   15.60
 -16 -11   1  -22.30   10.30
 -16 -11   1   16.30   12.60
 -16 -11   1   13.40    9.00
  15  11  -1   15.00   14.40
  15  11  -1    9.00    6.60
  15  11  -1   15.50    6.40
 -15 -11   1   11.70   11.00
 -15 -11   1   10.30    8.70
 -15 -11   1   18.20   12.60
  14  11  -1    4.60    5.70
  14  11  -1   -1.80    6.10
  14  11  -1    8.80   13.10
  14  11  -1  -10.30    9.80
 -14 -11   1    5.80    8.20
 -14 -11   1   25.50   12.10
 -14 -11   1   -2.00   10.10
  13  11  -1   10.90   17.40
  13  11  -1    2.50    5.80
  13  11  -1  -10.40    5.10
 -13 -11   1  -28.50   10.60
 -13 -11   1   -4.60    7.10
 -13 -11   1    4.30    8.90
  12  11  -1    1.20    5.30
  12  11  -1    7.00    5.40
  12  11  -1   -2.80   11.10
 -12 -11   1   10.20   10.10
 -12 -11   1   -7.90    6.60
 -12 -11   1   -2.80    7.80
  11  11  -1   11.10    5.60
  11  11  -1    6.70    5.10
  11  11  -1   29.70   11.70
 -11 -11   1    9.70    7.20
 -11 -11   1    7.50    8.40
 -11 -11   1   12.60    8.20
  10  11  -1    3.30    4.50
  10  11  -1    1.40    9.60
  10  11  -1    9.10    5.00
 -10 -11   1   -2.80    6.70
 -10 -11   1   -0.70    7.30
 -10 -11   1   -7.00    8.00
   9  11  -1    9.80    5.20
   9  11  -1   12.10   16.80
  -9 -11   1   11.80    7.10
  -9 -11   1    2.90    8.90
   8  11  -1   -2.40    4.30
   8  11  -1   -7.20    7.90
   8  11  -1   -1.40    3.60
  -8 -11   1   -4.40    6.10
  -8 -11   1   -1.90    5.50
   7  11  -1   39.90    6.20
   7  11  -1   38.20    5.10
   7  11  -1   48.10    9.30
  -7 -11   1   54.39   10.50
  -7 -11   1   32.20    7.60
   6  11  -1   37.80    7.90
   6  11  -1   29.50    5.50
  -6 -11   1   22.10    6.60
  -6 -11   1   30.10    7.30
   5  11  -1   46.00    6.60
   5  11  -1   65.59    8.70
  -5 -11   1   57.29    7.60
  -5 -11   1   53.89    8.70
   4  11  -1   -1.00    3.90
   4  11  -1    1.90    4.80
  -4 -11   1    0.00    4.90
  -4 -11   1   -4.10    4.80
   3  11  -1  104.39   14.20
   3  11  -1  106.69   10.70
  -3 -11   1  104.39    9.60
  -3 -11   1  111.39   12.50
   2  11  -1   34.30    5.70
  -2 -11   1   43.20    7.80
  -2 -11   1   47.70    5.10
   1  11  -1   -1.10    3.70
   1  11  -1    0.70    3.50
   1  11  -1    3.90    3.50
   1  11  -1    7.80    2.80
  -1 -11   1    5.90    3.40
   0  11  -1   38.20    5.80
   0  11  -1   41.80    5.80
   0  11  -1   50.09    5.30
   0  11  -1   41.20    6.30
   0 -11   1   53.69    5.80
  -1  11  -1  105.09   11.00
  -1  11  -1   96.19   10.00
  -1  11  -1  100.09   11.00
  -1  11  -1  114.99   11.40
   1 -11   1  108.29    9.60
   1 -11   1  100.79   10.20
  -2  11  -1  203.48   15.80
  -2  11  -1  183.18   16.60
  -2  11  -1  183.78   15.40
   2 -11   1  172.38   14.90
  -3  11  -1   97.19   10.50
  -3  11  -1   94.79   11.80
  -3  11  -1  106.79   10.40
   3 -11   1  104.89    9.90
  -4  11  -1  144.89   15.50
  -4  11  -1  136.59   13.40
  -4  11  -1  138.19   13.90
   4 -11   1  136.29   12.40
  -5  11  -1   37.20    6.20
  -5  11  -1   41.80    6.20
  -5  11  -1   28.90    6.80
   5 -11   1   38.20    8.60
  -6  11  -1   65.99    8.50
  -6  11  -1   66.19    8.20
  -6  11  -1   66.89    9.30
   6 -11   1   77.69    8.90
  -7  11  -1   74.49    9.20
  -7  11  -1   69.19   10.00
  -7  11  -1   69.89    9.50
   7 -11   1   94.49   11.00
  -8  11  -1   -0.20    6.40
  -8  11  -1   -2.20    6.60
  -8  11  -1   -8.30    6.00
   8 -11   1   -0.10    6.40
  -9  11  -1    3.20    7.00
  -9  11  -1   11.00    7.80
  -9  11  -1   12.10    7.60
   9 -11   1   -0.20    7.00
 -10  11  -1   -5.70    7.20
 -10  11  -1    0.50    8.70
  10 -11   1    1.40    7.80
 -11  11  -1   77.89   13.10
  11 -11   1   76.29   12.00
 -12  11  -1    9.40    9.20
  12 -11   1    4.70    9.80
 -13  11  -1   15.20    9.20
  13 -11   1  -11.80    9.30
 -14  11  -1    5.70    9.00
  14 -11   1    7.00   10.70
  14 -11   1   -0.30   15.20
 -15  11  -1   16.50    9.70
  19  10  -1   21.40   11.60
 -19 -10   1  -25.60   13.30
 -19 -10   1  -25.70   19.30
  18  10  -1    2.40    7.30
 -18 -10   1   23.70   12.10
 -18 -10   1  -26.70   12.70
  17  10  -1   -2.20    7.80
 -17 -10   1   -5.70   12.90
 -17 -10   1    4.60   11.30
  16  10  -1   14.70   16.00
  16  10  -1    0.40    6.70
  16  10  -1   10.00   10.20
 -16 -10   1   14.40   11.70
 -16 -10   1    6.50   12.30
 -16 -10   1    7.50    8.50
  15  10  -1   14.20    9.80
  15  10  -1  -14.70   13.10
  15  10  -1    9.50    6.60
  15  10  -1   18.80   12.50
 -15 -10   1   15.50   11.90
 -15 -10   1   -8.20    8.00
 -15 -10   1   -9.10   10.30
  14  10  -1    2.70    6.00
  14  10  -1    8.90    9.20
  14  10  -1   10.70    6.60
  14  10  -1   -2.10   12.60
 -14 -10   1   -0.50   18.80
 -14 -10   1   17.30   12.50
 -14 -10   1    2.80   11.10
  13  10  -1  -15.50   11.30
  13  10  -1   -1.20    5.40
  13  10  -1   -3.20    8.40
  13  10  -1   -0.20    5.60
 -13 -10   1   -7.80    7.80
 -13 -10   1  -10.30    9.80
 -13 -10   1   -4.80    7.20
  12  10  -1   12.60    5.70
  12  10  -1    4.30    5.20
  12  10  -1   24.50    8.60
  12  10  -1   16.00   11.20
 -12 -10   1   13.40    7.90
 -12 -10   1    2.40    6.80
 -12 -10   1    5.30    8.90
  11  10  -1   11.30    5.00
  11  10  -1    8.60    5.90
  11  10  -1    8.60   10.30
  11  10  -1   24.80    8.20
 -11 -10   1    6.50    7.10
 -11 -10   1   11.90    8.20
 -11 -10   1    6.20    6.90
  10  10  -1   16.90    4.90
  10  10  -1   22.50    7.80
  10  10  -1   25.10   10.20
  10  10  -1   21.60    5.40
 -10 -10   1    1.90    7.30
 -10 -10   1   21.50    7.90
   9  10  -1    5.10    4.60
   9  10  -1   -4.80    8.60
   9  10  -1    1.50    4.30
  -9 -10   1   -5.90    6.50
  -9 -10   1    0.50    5.80
   8  10  -1    4.20    4.00
   8  10  -1   15.20    8.00
   8  10  -1    3.00    4.40
  -8 -10   1    7.70    6.30
  -8 -10   1    2.40    5.90
   7  10  -1    1.60    4.10
   7  10  -1   11.70    6.90
   7  10  -1   10.50    3.90
  -7 -10   1    9.20    5.70
  -7 -10   1   11.00    5.80
   6  10  -1   -9.50    3.60
   6  10  -1    0.90    6.00
   6  10  -1   -3.80    3.10
  -6 -10   1   -1.90    4.70
  -6 -10   1    3.30    5.10
   5  10  -1  116.49   11.20
   5  10  -1  126.29   13.60
  -5 -10   1  105.19   12.40
  -5 -10   1  102.49   11.20
   4  10  -1   18.10    5.80
   4  10  -1   17.70    4.40
  -4 -10   1   25.30    3.80
  -4 -10   1   23.30    4.20
  -4 -10   1   24.20    6.30
  -4 -10   1   14.90    5.20
   3  10  -1    1.60    3.90
   3  10  -1   11.70    4.60
  -3 -10   1   10.60    3.20
  -3 -10   1   11.40    5.50
   2  10  -1   24.30    4.80
  -2 -10   1   28.90    4.00
   1  10  -1   97.29    8.70
   1  10  -1  106.89   10.10
   1  10  -1   94.19    9.70
  -1 -10   1  108.79    9.30
   0  10  -1   63.59    8.00
   0  10  -1   58.09    6.70
   0  10  -1   63.19    7.80
   0 -10   1   66.39    7.10
   0 -10   1   69.99    7.80
  -1  10  -1   31.90    5.20
  -1  10  -1   33.10    5.10
  -1  10  -1   41.00    5.10
   1 -10   1   38.40    4.60
  -2  10  -1   13.10    4.20
  -2  10  -1   11.50    3.70
  -2  10  -1    9.50    4.70
  -2  10  -1    3.70    3.80
   2 -10   1   14.50    3.60
  -3  10  -1   74.09    8.50
  -3  10  -1   67.59    8.20
  -3  10  -1   68.19    8.20
   3 -10   1   63.39    7.70
  -4  10  -1  115.79   11.00
  -4  10  -1  103.19   11.40
  -4  10  -1  123.59   12.30
   4 -10   1  104.99   10.80
   4 -10   1  118.09   10.80
  -5  10  -1   57.69    7.10
  -5  10  -1   64.19    9.10
   5 -10   1   53.39    7.50
   5 -10   1   67.99    7.50
  -6  10  -1   42.90    7.90
  -6  10  -1   54.59    7.20
   6 -10   1   55.79    7.10
   6 -10   1   56.89    7.50
  -7  10  -1   11.70    5.40
  -7  10  -1   11.40    5.40
  -7  10  -1    6.30    5.70
   7 -10   1    0.70    5.10
   7 -10   1   -1.60    5.30
  -8  10  -1   29.90    6.90
  -8  10  -1   17.60    7.00
  -8  10  -1   17.00    6.40
   8 -10   1   33.30    7.20
   8 -10   1   26.40    7.30
  -9  10  -1   31.50    7.90
  -9  10  -1   24.70    8.10
  -9  10  -1   27.90    7.30
   9 -10   1   23.60    9.20
   9 -10   1   33.60    8.20
 -10  10  -1   -3.40    7.90
 -10  10  -1    3.30    6.70
 -10  10  -1   -6.80    7.40
  10 -10   1  -18.70    8.80
  10 -10   1   -1.90    7.50
 -11  10  -1   -5.60    8.60
 -11  10  -1   -3.90    7.40
  11 -10   1  -14.40   10.60
  11 -10   1    3.80    8.30
 -12  10  -1   32.40   10.80
  12 -10   1   37.30   14.10
  12 -10   1   61.79   11.60
 -13  10  -1    8.20   11.80
  13 -10   1   -7.10    9.50
 -14  10  -1   15.40    9.70
  14 -10   1   21.80   10.40
 -15  10  -1   15.30    8.90
  15 -10   1   11.30    9.90
  15 -10   1    9.10   10.40
 -16  10  -1    7.60    8.20
  19   9  -1    0.20    8.40
  19   9  -1   23.40   16.70
 -19  -9   1  -18.50   10.20
  18   9  -1  -20.50    9.50
  18   9  -1   -5.20    8.10
 -18  -9   1  -11.90   11.50
 -18  -9   1   13.00   11.70
  17   9  -1    1.90   10.10
  17   9  -1   -4.90    7.00
 -17  -9   1  -12.90   10.60
 -17  -9   1   -3.40   14.90
 -17  -9   1  -15.70   12.00
  16   9  -1    4.30    9.60
  16   9  -1  -25.20   21.00
  16   9  -1    1.30    7.20
 -16  -9   1   -4.40   11.60
 -16  -9   1   10.90    9.00
 -16  -9   1    0.60   10.80
  15   9  -1   22.80    7.50
  15   9  -1   25.60    7.20
  15   9  -1   31.40   11.60
  15   9  -1   25.30   14.00
 -15  -9   1    9.00   10.40
 -15  -9   1   23.30    9.20
 -15  -9   1   42.40   12.10
  14   9  -1    7.90    6.60
  14   9  -1    6.20    9.80
  14   9  -1  -10.20   11.70
  14   9  -1    7.10    9.00
 -14  -9   1    8.10    7.90
 -14  -9   1    4.00    9.00
 -14  -9   1    9.70   11.00
  13   9  -1    6.90    5.60
  13   9  -1    1.70   10.30
  13   9  -1    5.80    8.20
  13   9  -1    2.20    5.40
 -13  -9   1   -6.10    8.80
 -13  -9   1    0.00    8.20
 -13  -9   1   -4.70    6.90
  12   9  -1   10.10   10.10
  12   9  -1    5.50    9.60
  12   9  -1    0.40    4.90
  12   9  -1   15.20    6.80
  12   9  -1    3.40    7.60
 -12  -9   1   -6.90    7.90
 -12  -9   1    3.90    6.70
 -12  -9   1    5.70    7.30
  11   9  -1    1.20    4.60
  11   9  -1    2.40    7.00
  11   9  -1    1.30    8.90
  11   9  -1   13.40    5.00
  11   9  -1   16.70    9.40
 -11  -9   1    5.10    6.80
 -11  -9   1    4.90    7.20
 -11  -9   1   -4.60    6.10
  10   9  -1   17.10    5.20
  10   9  -1   11.10    4.80
  10   9  -1   19.60    7.50
  10   9  -1   12.30    8.80
 -10  -9   1   12.70    7.30
 -10  -9   1   15.70    6.70
 -10  -9   1   13.50    6.90
   9   9  -1   -4.30    5.90
   9   9  -1   -4.70    4.20
   9   9  -1   -0.30    7.60
   9   9  -1    4.20    9.80
   9   9  -1    0.00    4.10
  -9  -9   1   -7.10    5.00
  -9  -9   1   -5.20    6.10
   8   9  -1  148.19   13.00
   8   9  -1  175.98   14.60
   8   9  -1  157.18   16.70
   8   9  -1  128.19   13.70
  -8  -9   1  158.08   15.70
  -8  -9   1  132.59   14.70
   7   9  -1   42.60    5.40
   7   9  -1   35.00    8.20
   7   9  -1   37.40    6.40
  -7  -9   1   39.20    7.40
  -7  -9   1   41.20    6.80
   6   9  -1   14.20    6.20
   6   9  -1    5.70    3.60
   6   9  -1    7.70    4.10
  -6  -9   1   11.60    5.20
  -6  -9   1   11.40    5.00
   5   9  -1   62.79    7.80
   5   9  -1   79.39    7.70
   5   9  -1   89.99   11.10
  -5  -9   1   88.79    9.20
  -5  -9   1   97.79   10.80
   4   9  -1  122.09   10.90
  -4  -9   1  125.79   13.70
  -4  -9   1   96.59    9.50
  -4  -9   1  111.99   10.00
  -4  -9   1  122.59   12.50
   3   9  -1  356.76   25.90
  -3  -9   1  317.27   24.50
  -3  -9   1  342.87   26.50
  -3  -9   1  311.87   24.60
   2   9  -1   76.29    8.70
  -2  -9   1   65.79    6.80
   1   9  -1   16.10    3.20
   1   9  -1   14.60    3.80
  -1  -9   1   18.80    3.30
   0   9  -1   25.40    4.30
   0   9  -1   28.90    3.70
   0  -9   1   27.90    3.60
   0  -9   1   30.60    4.30
  -1   9  -1   78.99    8.60
  -1   9  -1   76.89    7.70
   1  -9   1   79.89    7.40
  -2   9  -1   20.50    4.70
  -2   9  -1   20.50    4.70
  -2   9  -1   28.00    4.80
  -2   9  -1   21.60    4.50
   2  -9   1   26.00    4.10
  -3   9  -1    2.60    3.50
  -3   9  -1   -0.50    3.90
  -3   9  -1    3.80    4.30
   3  -9   1    4.30    3.30
   3  -9   1    8.90    3.70
  -4   9  -1   98.99   10.10
  -4   9  -1  121.69   11.50
  -4   9  -1  104.69   10.10
   4  -9   1  102.39    9.90
   4  -9   1   83.39    9.10
  -5   9  -1   40.50    6.60
  -5   9  -1   38.90    5.60
  -5   9  -1   34.30    5.70
   5  -9   1   37.50    6.80
   5  -9   1   42.20    5.90
  -6   9  -1   49.00    9.50
  -6   9  -1   39.20    6.50
  -6   9  -1   52.49    8.50
   6  -9   1   59.89    7.10
   6  -9   1   52.89    6.50
  -7   9  -1  139.49   14.20
  -7   9  -1  135.39   14.30
  -7   9  -1  169.58   15.70
   7  -9   1  150.28   14.00
   7  -9   1  161.08   14.30
  -8   9  -1    4.20    5.20
  -8   9  -1    3.10    5.90
  -8   9  -1    8.00    5.40
   8  -9   1   16.10    6.20
  -9   9  -1    5.60    6.60
  -9   9  -1    3.30    5.80
  -9   9  -1   -3.20    5.40
   9  -9   1   -3.30    6.10
   9  -9   1    5.80    6.70
 -10   9  -1  -15.40    7.60
 -10   9  -1   -5.00    7.00
  10  -9   1  -11.90    7.90
  10  -9   1    3.80    7.10
 -11   9  -1   -8.00    8.10
 -11   9  -1   -1.30    7.00
  11  -9   1  -23.50   14.80
  11  -9   1   -6.20    7.80
 -12   9  -1  -15.00    8.50
  12  -9   1    8.40    9.00
  12  -9   1    3.40   11.00
 -13   9  -1   14.50    9.70
  13  -9   1    6.60   12.80
  13  -9   1   11.10   10.00
 -14   9  -1   11.40    9.50
  14  -9   1   -5.40    9.60
  14  -9   1   56.79   14.50
 -15   9  -1   -9.50    7.90
  15  -9   1   -0.80    9.40
 -16   9  -1   -1.60   10.50
  16  -9   1   -2.50   11.10
 -17   9  -1   22.30    8.30
  20   8  -1   -4.40    9.40
 -20  -8   1   11.80   11.30
  19   8  -1   12.10    9.40
  19   8  -1    6.50   10.20
 -19  -8   1   23.00   11.30
  18   8  -1   -5.50    8.60
  18   8  -1    2.50    9.70
 -18  -8   1   -6.40   10.80
 -18  -8   1   -4.70   11.20
  17   8  -1  -10.30    8.90
  17   8  -1   -3.00    8.10
 -17  -8   1  -12.90   10.90
 -17  -8   1    2.20   10.60
 -17  -8   1   -3.90   10.20
  16   8  -1    4.30   14.10
  16   8  -1    9.70    9.70
  16   8  -1    9.30    7.80
 -16  -8   1    3.20   11.20
 -16  -8   1    3.10    8.60
 -16  -8   1   11.20   10.50
  15   8  -1  -19.30   12.10
  15   8  -1    3.00    6.80
  15   8  -1   -1.90   12.00
 -15  -8   1   -1.50   10.20
 -15  -8   1   -6.20    9.90
 -15  -8   1    1.20   10.70
  14   8  -1    8.60    8.10
  14   8  -1   21.30    6.30
  14   8  -1    3.90    6.20
 -14  -8   1    3.20    7.70
 -14  -8   1   10.40    9.00
 -14  -8   1    9.90    9.60
  13   8  -1   22.50    8.10
  13   8  -1   10.40    6.20
  13   8  -1   18.70    6.10
 -13  -8   1   13.30    8.70
 -13  -8   1   18.30    9.40
 -13  -8   1   26.30    7.90
  12   8  -1   24.20    7.70
  12   8  -1    5.80    5.00
  12   8  -1   18.50   13.30
  12   8  -1   18.60    5.60
 -12  -8   1   25.60    7.00
 -12  -8   1   22.90    8.70
 -12  -8   1    6.80    7.90
  11   8  -1   21.50    9.10
  11   8  -1    2.30    6.60
  11   8  -1    5.30    5.10
  11   8  -1    2.10    4.70
 -11  -8   1    6.70   10.00
 -11  -8   1    1.80    6.00
 -11  -8   1    4.60    8.00
  10   8  -1   75.49   11.90
  10   8  -1   85.19   10.20
  10   8  -1   79.69    9.60
  10   8  -1   60.79    8.40
 -10  -8   1   57.59    9.90
 -10  -8   1   69.99    9.70
 -10  -8   1   70.29    9.40
   9   8  -1  110.29   11.70
   9   8  -1  102.69   13.90
   9   8  -1   91.39   11.20
   9   8  -1  103.09   10.60
   9   8  -1  121.19   15.10
  -9  -8   1  106.69   12.50
  -9  -8   1  121.39   13.00
   8   8  -1  134.09   12.70
   8   8  -1  138.19   13.30
   8   8  -1  138.39   13.90
   8   8  -1  175.08   16.60
   8   8  -1  143.39   15.90
  -8  -8   1  131.09   14.00
  -8  -8   1  151.78   14.90
   7   8  -1   37.60    5.30
   7   8  -1   38.30    7.60
   7   8  -1   25.80    4.80
   7   8  -1   24.70    6.10
   7   8  -1   10.90    7.90
  -7  -8   1   26.20    6.40
  -7  -8   1   21.80    5.90
   6   8  -1   39.10    8.90
   6   8  -1   43.60    5.30
   6   8  -1   44.70    8.60
   6   8  -1   48.50    7.80
  -6  -8   1   49.70    6.40
  -6  -8   1   37.50    6.80
   5   8  -1   97.79   11.60
   5   8  -1   92.69    8.70
  -5  -8   1  105.69   10.90
   4   8  -1  299.77   23.50
   4   8  -1  301.17   21.90
  -4  -8   1  275.37   22.60
  -4  -8   1  302.17   23.80
   3   8  -1    6.60    3.90
  -3  -8   1    5.30    2.50
  -3  -8   1    5.70    4.20
  -3  -8   1    6.40    2.80
   2   8  -1  659.43   46.00
  -2  -8   1  601.64   45.30
  -2  -8   1  610.54   45.30
   1   8  -1  157.98   12.50
   1   8  -1  170.08   13.60
  -1  -8   1  162.18   12.80
   0   8  -1  405.26   28.60
   0   8  -1  393.86   29.10
   0  -8   1  364.66   28.70
  -1   8  -1   29.50    3.90
  -1   8  -1   28.70    4.40
   1  -8   1   35.00    4.00
  -2   8  -1  175.68   13.70
  -2   8  -1  171.58   14.50
   2  -8   1  168.78   13.60
  -3   8  -1    4.80    3.10
  -3   8  -1    0.70    3.00
   3  -8   1   -0.30    5.60
   3  -8   1    1.70    3.30
  -4   8  -1  949.40   68.39
  -4   8  -1  945.91   67.79
  -4   8  -1  900.71   67.69
   4  -8   1  975.10   67.79
   4  -8   1  899.71   67.39
   4  -8   1  915.11   67.49
  -5   8  -1  182.98   14.60
  -5   8  -1  176.98   14.30
  -5   8  -1  178.58   15.50
   5  -8   1  163.08   14.30
   5  -8   1  158.18   13.70
   5  -8   1  149.09   13.60
  -6   8  -1   52.59    7.60
  -6   8  -1   65.39    7.40
  -6   8  -1   63.29    7.10
   6  -8   1   61.39    6.90
   6  -8   1   53.99    7.30
   6  -8   1   63.09    8.30
  -7   8  -1    4.20    4.80
  -7   8  -1    0.80    4.10
  -7   8  -1   -2.60    4.80
   7  -8   1    7.60    7.30
   7  -8   1    6.60    4.30
   7  -8   1    8.70    4.90
  -8   8  -1   28.50    6.80
  -8   8  -1   14.20    5.70
  -8   8  -1   28.10    5.80
   8  -8   1   35.20    6.20
   8  -8   1   25.70    6.90
   8  -8   1   24.30    6.20
  -9   8  -1   20.90    6.00
  -9   8  -1    9.70    6.60
  -9   8  -1   12.70    5.70
   9  -8   1   22.50    6.60
   9  -8   1   12.20    6.00
 -10   8  -1   17.60    7.60
 -10   8  -1   30.30    7.30
  10  -8   1   25.20    7.50
  10  -8   1   25.00    7.70
 -11   8  -1   -2.00    9.60
 -11   8  -1   -6.70   10.40
  11  -8   1  -19.40    7.70
  11  -8   1    3.10    9.40
 -12   8  -1   97.19   12.40
 -12   8  -1   88.49   13.20
  12  -8   1  112.59   14.10
  12  -8   1   94.89   12.70
 -13   8  -1   66.99   12.50
  13  -8   1   81.19   13.90
  13  -8   1   87.29   12.90
 -14   8  -1   35.60   10.60
  14  -8   1   48.50   19.50
  14  -8   1   52.49   15.80
 -15   8  -1   -0.50    8.20
  15  -8   1    6.80   12.30
  15  -8   1   -2.40    9.50
 -16   8  -1    1.70    8.40
  16  -8   1  -33.90   19.80
  16  -8   1    9.70   11.90
 -17   8  -1   -8.70    8.20
  20   7  -1    9.60    9.50
 -20  -7   1    8.60   10.80
  19   7  -1    5.40    9.80
  19   7  -1   -2.20    8.80
 -19  -7   1    5.20   11.20
  18   7  -1  -20.20    8.90
  18   7  -1  -11.20    9.10
 -18  -7   1  -22.60   10.30
 -18  -7   1   -8.00   11.00
 -18  -7   1  -27.20   10.70
  17   7  -1    1.40   16.10
  17   7  -1    7.00    9.20
  17   7  -1    0.60    8.60
 -17  -7   1   10.20   10.60
 -17  -7   1    9.90   11.70
 -17  -7   1   -8.20    9.70
  16   7  -1    1.80    7.90
  16   7  -1    2.40    8.70
 -16  -7   1    3.10   11.00
 -16  -7   1   21.20   10.70
 -16  -7   1   -9.60    9.50
  15   7  -1   -5.70   15.70
  15   7  -1    0.90    7.40
 -15  -7   1   13.20   11.40
 -15  -7   1   11.90    8.30
 -15  -7   1    6.80    9.80
  14   7  -1    3.20    6.30
  14   7  -1    1.10    7.80
  14   7  -1    3.60    5.90
 -14  -7   1   -0.10    7.30
 -14  -7   1    2.10    9.10
 -14  -7   1   -0.40    8.40
  13   7  -1    7.10    5.70
  13   7  -1  -13.80    5.00
  13   7  -1   -2.20    6.60
 -13  -7   1    2.50    8.20
 -13  -7   1   -3.10    6.10
 -13  -7   1   -2.60    7.60
  12   7  -1   12.40    5.40
  12   7  -1   12.70    5.40
  12   7  -1   10.20   13.60
  12   7  -1   12.40    6.30
 -12  -7   1   11.80    7.50
 -12  -7   1    5.70    6.30
 -12  -7   1    2.60    7.30
  11   7  -1   24.40    5.40
  11   7  -1   13.90    6.30
  11   7  -1   12.30    5.40
  11   7  -1   12.40    8.60
 -11  -7   1   12.90    7.10
 -11  -7   1   23.10    6.80
 -11  -7   1   11.70   10.40
  10   7  -1   17.50    6.40
  10   7  -1   26.00    9.10
  10   7  -1   22.90    5.20
  10   7  -1   20.30    5.30
 -10  -7   1   23.70    6.90
 -10  -7   1   35.60    7.00
 -10  -7   1   24.50    7.00
   9   7  -1    8.50    5.70
   9   7  -1   10.50    4.90
   9   7  -1   12.00    7.90
   9   7  -1   13.20    4.60
  -9  -7   1   20.60    6.10
  -9  -7   1   16.30    6.40
  -9  -7   1   16.70    6.10
   8   7  -1   -5.50    5.00
   8   7  -1   -4.60    6.90
   8   7  -1    5.30    4.00
  -8  -7   1   -2.00    4.90
  -8  -7   1   -0.40    4.90
   7   7  -1  100.29   10.40
   7   7  -1  100.69   11.70
   7   7  -1   89.89    9.30
  -7  -7   1   96.29   11.10
  -7  -7   1   81.09   10.20
   6   7  -1   97.69   11.10
   6   7  -1  102.79   11.80
   6   7  -1  116.89   12.20
   6   7  -1  108.59    9.50
  -6  -7   1   99.29   10.30
  -6  -7   1  102.19   11.40
   5   7  -1  164.08   14.30
   5   7  -1  158.58   14.40
   5   7  -1  164.28   12.40
  -5  -7   1  130.59   13.70
  -5  -7   1  132.79   15.70
  -5  -7   1  159.58   14.00
   4   7  -1  393.66   29.30
   4   7  -1  393.36   30.40
  -4  -7   1  401.36   30.70
  -4  -7   1  410.26   31.70
   3   7  -1    5.60    2.30
   3   7  -1    9.80    3.70
  -3  -7   1    7.60    4.00
  -3  -7   1   11.10    2.90
   2   7  -1  343.87   24.50
  -2  -7   1  292.57   23.80
  -2  -7   1  323.07   23.60
   1   7  -1  431.46   31.50
  -1  -7   1  416.06   31.00
   0   7  -1  528.05   38.80
   0   7  -1  527.15   38.40
  -1   7  -1    2.60    2.20
  -1   7  -1   -0.70    2.60
   1  -7   1    0.60    2.10
  -2   7  -1    7.90    2.70
  -2   7  -1    7.30    3.40
   2  -7   1   10.50    2.90
  -3   7  -1  331.67   24.50
   3  -7   1  337.57   24.20
   3  -7   1  328.67   24.50
   3  -7   1  310.87   24.30
  -4   7  -1  285.67   21.40
   4  -7   1  289.67   21.10
   4  -7   1  263.57   23.60
   4  -7   1  268.57   20.90
  -5   7  -1   35.70    5.10
   5  -7   1   33.90    5.40
   5  -7   1   45.60    5.80
   5  -7   1   40.60    5.00
  -6   7  -1   72.39    9.00
  -6   7  -1   82.79    8.90
   6  -7   1   76.89    8.60
   6  -7   1   71.09    8.40
   6  -7   1   79.89    9.10
  -7   7  -1    6.40    4.20
  -7   7  -1    6.90    5.10
  -7   7  -1    1.30    4.70
   7  -7   1   -1.80    4.70
   7  -7   1    4.70    4.00
   7  -7   1    7.00    4.50
  -8   7  -1   76.99    9.30
  -8   7  -1   90.89   11.80
  -8   7  -1   87.09   10.30
   8  -7   1   94.19   11.10
   8  -7   1  105.09   10.30
   8  -7   1   87.69   10.50
  -9   7  -1   26.80    6.10
  -9   7  -1   21.80    5.70
  -9   7  -1   21.60    6.90
   9  -7   1   26.30    7.70
   9  -7   1   35.50    6.60
   9  -7   1   28.50    6.40
 -10   7  -1    0.00    6.30
 -10   7  -1   -2.10    5.60
  10  -7   1   24.50    9.30
  10  -7   1   -4.30    5.80
  10  -7   1   -2.30    6.20
 -11   7  -1   55.79   10.60
 -11   7  -1   78.09   10.30
  11  -7   1   64.39    9.80
  11  -7   1   81.59   11.30
 -12   7  -1    4.60   10.20
 -12   7  -1   27.00    8.30
  12  -7   1    4.70   17.50
  12  -7   1   25.60    8.40
 -13   7  -1    9.00    9.30
  13  -7   1  -13.90    9.70
  13  -7   1   13.20    8.80
 -14   7  -1    4.00    9.00
  14  -7   1   -5.20    9.30
  14  -7   1    7.30   10.90
 -15   7  -1   41.90   15.40
  15  -7   1   82.29   14.00
  15  -7   1   46.90   11.60
 -16   7  -1    9.50    8.80
  16  -7   1    9.10    9.80
  16  -7   1   31.50   13.50
 -17   7  -1   14.80   11.20
  17  -7   1    2.20    9.80
 -18   7  -1   10.90   10.10
  20   6  -1    4.20   10.30
  20   6  -1   19.00   10.00
 -20  -6   1   23.40   10.40
  19   6  -1    5.20    9.20
  19   6  -1    0.20    9.80
 -19  -6   1   22.40   10.90
  18   6  -1    4.70    9.30
  18   6  -1    1.10    9.40
 -18  -6   1    5.40   11.10
  17   6  -1  -11.70    8.50
  17   6  -1    2.10    9.40
 -17  -6   1    3.80   11.00
 -17  -6   1  -10.50    9.60
 -17  -6   1    2.50    9.20
  16   6  -1    8.50    8.60
  16   6  -1    4.00    8.40
 -16  -6   1  -11.70    9.70
 -16  -6   1    1.30   10.10
 -16  -6   1   -2.80    9.30
  15   6  -1   -3.50    9.40
  15   6  -1    6.60   11.30
  15   6  -1    6.40    7.70
 -15  -6   1    4.50    9.30
 -15  -6   1    5.20    9.30
 -15  -6   1   10.10    8.20
  14   6  -1    0.90    6.60
  14   6  -1   -8.30    6.00
  14   6  -1   -8.10    5.70
 -14  -6   1    4.60    7.30
 -14  -6   1  -10.10    7.70
 -14  -6   1   -4.90    8.00
  13   6  -1    0.30    4.90
  13   6  -1   12.00   11.10
  13   6  -1    7.30    6.10
  13   6  -1    3.50    5.60
  13   6  -1    3.20    5.60
 -13  -6   1    2.40    6.70
 -13  -6   1   -3.60    7.00
 -13  -6   1   -8.00    7.10
  12   6  -1   41.30   10.20
  12   6  -1   37.90    6.20
  12   6  -1   45.20    7.50
  12   6  -1   42.70    7.00
  12   6  -1   36.50    6.80
 -12  -6   1   30.20    9.00
 -12  -6   1   38.60    8.10
 -12  -6   1   40.60    8.20
  11   6  -1    3.40    5.00
  11   6  -1    1.90    8.00
  11   6  -1    0.90    4.90
 -11  -6   1    4.70    5.70
 -11  -6   1    4.70    6.40
 -11  -6   1    6.20    6.50
  10   6  -1   19.40    5.50
  10   6  -1   17.00    5.20
  10   6  -1   19.10    4.50
  10   6  -1   15.60    8.30
  10   6  -1   12.70    5.70
 -10  -6   1   14.20    6.10
 -10  -6   1   20.60    6.60
 -10  -6   1   18.00    6.20
   9   6  -1    3.80    7.10
   9   6  -1    4.00    5.00
   9   6  -1    2.50    4.20
   9   6  -1    3.30    3.60
  -9  -6   1    4.60    5.50
  -9  -6   1    8.40    5.40
  -9  -6   1   11.90    5.50
   8   6  -1  109.39   13.80
   8   6  -1  123.99   11.90
   8   6  -1  133.09   11.60
  -8  -6   1  129.39   12.50
  -8  -6   1  123.19   13.20
   7   6  -1   51.19    8.40
   7   6  -1   50.69    6.30
   7   6  -1   55.79    6.80
  -7  -6   1   51.79    6.80
  -7  -6   1   43.00    7.20
   6   6  -1  256.07   19.20
   6   6  -1  217.08   20.60
   6   6  -1  264.47   19.60
  -6  -6   1  263.97   20.70
  -6  -6   1  244.78   19.70
   5   6  -1    0.70    4.90
   5   6  -1    2.70    3.50
   5   6  -1    2.00    2.80
  -5  -6   1    2.10    3.70
  -5  -6   1    2.30    3.70
  -5  -6   1    0.90    3.40
   4   6  -1   17.70    4.20
   4   6  -1   23.40    5.00
   4   6  -1   17.10    3.20
  -4  -6   1   14.00    4.30
  -4  -6   1   18.20    3.70
   3   6  -1   20.90    4.00
  -3  -6   1   17.40    4.30
  -3  -6   1   23.10    3.60
   2   6  -1  811.82   56.99
   2   6  -1  778.12   57.59
  -2  -6   1  778.32   57.19
   1   6  -1   46.60   75.99
   0   6  -1  -17.10   65.49
   0   6  -1  -23.90   75.29
  -1   6  -1  225.08   16.50
  -1   6  -1  210.98   16.20
   1  -6   1  203.98   16.00
  -2   6  -1  516.65   38.20
  -2   6  -1  517.75   37.80
  -3   6  -1   63.79    6.30
   3  -6   1   48.50    5.60
   3  -6   1   60.29    5.50
  -4   6  -1   10.90    3.10
  -4   6  -1    9.00    3.60
  -5   6  -1  218.78   19.00
  -5   6  -1  242.98   18.70
   5  -6   1  245.38   18.70
   5  -6   1  242.78   18.30
  -6   6  -1  931.81   66.09
  -6   6  -1  887.91   65.29
   6  -6   1  873.71   65.29
   6  -6   1  933.41   65.39
   6  -6   1  850.41   65.69
  -7   6  -1  142.09   12.70
   7  -6   1  132.79   12.70
   7  -6   1  130.59   12.20
   7  -6   1  138.79   12.70
  -8   6  -1   88.39   10.80
  -8   6  -1   89.49   10.30
  -8   6  -1   97.29   11.80
   8  -6   1   86.79    9.90
   8  -6   1   98.49   11.00
   8  -6   1   86.19   10.70
   8  -6   1   93.09   10.40
  -9   6  -1   33.80    6.60
  -9   6  -1   56.09    7.30
   9  -6   1   60.99    7.70
   9  -6   1   43.10    9.40
   9  -6   1   58.29    7.40
 -10   6  -1    3.40    5.20
 -10   6  -1   -6.40    5.80
  10  -6   1    4.80    5.40
  10  -6   1   10.90    7.90
  10  -6   1   -4.20    7.10
  10  -6   1    0.50    5.40
 -11   6  -1   -2.80    6.00
 -11   6  -1   -2.70    6.50
  11  -6   1    9.30    6.80
  11  -6   1    6.50    9.40
  11  -6   1    6.90    6.50
 -12   6  -1  198.48   22.30
 -12   6  -1  222.88   22.10
  12  -6   1  233.88   21.60
  12  -6   1  270.27   22.60
 -13   6  -1   -8.80    8.00
  13  -6   1   -6.80    7.40
  13  -6   1    1.60    8.90
 -14   6  -1  -14.60    8.30
  14  -6   1    1.90    8.80
  14  -6   1    6.40   10.10
 -15   6  -1   -1.30    8.80
  15  -6   1  -10.00   12.00
  15  -6   1    3.50   10.10
 -16   6  -1   58.29   10.90
  16  -6   1   62.79   12.30
  16  -6   1   79.49   14.00
 -17   6  -1   15.50    9.40
  17  -6   1   -3.60   11.30
  17  -6   1   20.60   13.70
 -18   6  -1    4.90    9.90
  20   5  -1   14.10    9.70
  20   5  -1    9.70   10.30
 -20  -5   1   21.80   10.00
  19   5  -1    8.40    9.00
  19   5  -1   12.00   10.10
 -19  -5   1  -14.20    9.80
  18   5  -1   10.30    9.80
  18   5  -1    0.40   10.20
 -18  -5   1   -2.00   11.30
  17   5  -1   -1.40    8.00
  17   5  -1   13.40   10.00
 -17  -5   1    2.00    9.40
 -17  -5   1   14.00   11.10
  16   5  -1   -7.10   10.70
  16   5  -1   -1.50    8.80
  16   5  -1   -7.20    7.70
 -16  -5   1   -4.20    8.90
 -16  -5   1   -6.70    9.60
 -16  -5   1   -9.60    9.30
  15   5  -1   -8.80    9.00
  15   5  -1    7.20   11.50
  15   5  -1   -3.30    7.20
 -15  -5   1   -9.30    7.80
 -15  -5   1   -3.20   11.10
 -15  -5   1   -5.70    8.80
  14   5  -1    0.30    6.70
  14   5  -1   -2.10    6.20
  14   5  -1   -3.70    6.50
 -14  -5   1   -9.00    7.40
 -14  -5   1    5.40    8.40
 -14  -5   1    4.70    6.80
  13   5  -1    0.60    5.60
  13   5  -1    1.60    6.00
  13   5  -1    5.50    8.70
  13   5  -1   -2.30    5.50
  13   5  -1    1.80    5.70
 -13  -5   1    2.00    7.30
 -13  -5   1   -4.70    6.80
 -13  -5   1    1.10    6.30
  12   5  -1   -1.60    7.70
  12   5  -1    7.60    5.60
  12   5  -1    4.00    5.30
  12   5  -1    0.10    4.80
  12   5  -1    0.90    5.40
 -12  -5   1   -5.30    9.40
 -12  -5   1   -0.10    6.00
 -12  -5   1   -7.40    6.00
  11   5  -1   15.50    7.80
  11   5  -1    1.70    5.30
  11   5  -1    7.00    6.00
  11   5  -1   10.30    4.80
 -11  -5   1    9.90    6.40
 -11  -5   1   12.90    6.10
 -11  -5   1    3.80    5.80
  10   5  -1   24.00    5.90
  10   5  -1   18.70    5.30
  10   5  -1   31.20    5.00
  10   5  -1   21.50    7.90
 -10  -5   1   14.30    5.80
 -10  -5   1   35.30    6.60
 -10  -5   1   17.90    6.60
   9   5  -1    1.00    3.80
   9   5  -1    1.90    5.00
   9   5  -1    7.70    4.40
   9   5  -1   -1.20    6.70
  -9  -5   1    2.90    5.00
  -9  -5   1    5.70    5.30
  -9  -5   1    6.20    5.40
   8   5  -1   43.60    6.20
   8   5  -1   54.09    6.50
   8   5  -1   64.69    7.50
   8   5  -1   43.90    8.70
  -8  -5   1   45.90    7.40
  -8  -5   1   35.60    7.00
  -8  -5   1   52.49    7.00
   7   5  -1  193.58   16.10
   7   5  -1  187.48   17.40
  -7  -5   1  208.38   16.40
  -7  -5   1  202.38   17.20
   6   5  -1    7.50    3.50
   6   5  -1    2.40    5.10
   6   5  -1    0.60    3.10
  -6  -5   1    9.50    4.20
  -6  -5   1    2.80    3.70
   5   5  -1   59.89    7.00
   5   5  -1   65.49    7.00
   5   5  -1   74.99    8.60
  -5  -5   1   61.29    7.00
  -5  -5   1   69.29    7.60
  -5  -5   1   80.49    8.20
   4   5  -1  889.71   63.39
   4   5  -1  890.81   62.69
  -4  -5   1  838.72   63.59
  -4  -5   1  845.32   63.09
   3   5  -1   44.50    5.30
   3   5  -1   44.30    5.00
   3   5  -1   51.09    5.90
  -3  -5   1   46.40    5.50
  -3  -5   1   36.70    5.60
   2   5  -1  175.88   14.80
  -2  -5   1  176.38   13.50
   1   5  -1 2835.42  203.78
   0   5  -1  391.36   28.90
  -1   5  -1 2810.52  202.98
  -1   5  -1 2843.22  203.08
  -2   5  -1  688.13   49.90
  -2   5  -1  679.43   50.19
   2  -5   1  696.13   49.70
  -3   5  -1  150.28   11.80
  -3   5  -1  143.39   11.70
   3  -5   1  135.19   11.30
   3  -5   1  155.68   11.40
  -4   5  -1  363.16   27.20
  -4   5  -1  358.96   26.90
   4  -5   1  381.36   26.90
   4  -5   1  344.47   26.70
  -5   5  -1    5.40    2.40
  -5   5  -1   12.90    4.30
   5  -5   1    7.10    3.50
   5  -5   1    7.90    3.00
  -6   5  -1   20.50    4.40
  -6   5  -1   26.10    5.40
  -6   5  -1   29.80    3.70
   6  -5   1   29.00    5.10
   6  -5   1   25.40    6.60
   6  -5   1   28.80    4.40
  -7   5  -1   21.60    4.50
  -7   5  -1   15.50    4.20
  -7   5  -1    7.20    4.70
   7  -5   1   18.50    4.40
   7  -5   1   11.40    5.10
   7  -5   1   17.70    5.00
   7  -5   1   21.50    4.70
  -8   5  -1    3.50    4.20
  -8   5  -1   10.50    5.00
  -8   5  -1   12.00    5.20
  -8   5  -1    4.90    3.70
   8  -5   1    6.90    5.10
   8  -5   1   10.00    5.40
   8  -5   1   11.10    4.60
   8  -5   1    8.30    4.90
  -9   5  -1   31.60    6.30
  -9   5  -1   42.60    5.40
  -9   5  -1   42.60    7.40
  -9   5  -1   43.00    7.90
   9  -5   1   56.09   11.10
   9  -5   1   45.80    6.70
   9  -5   1   38.90    7.70
   9  -5   1   44.30    9.40
 -10   5  -1  104.69   11.60
 -10   5  -1   89.79   11.30
 -10   5  -1   91.19    9.80
  10  -5   1   86.09   12.30
  10  -5   1  116.09   11.70
  10  -5   1  109.49   11.60
  10  -5   1  106.59   11.60
 -11   5  -1   -5.90    4.50
 -11   5  -1   -4.30    6.30
 -11   5  -1   -2.00    5.80
  11  -5   1   15.80    8.50
  11  -5   1   -4.30    5.60
  11  -5   1  -10.80    6.80
  11  -5   1  -14.00    5.80
 -12   5  -1   -0.30    7.00
 -12   5  -1    5.60    7.50
  12  -5   1    0.50    8.70
  12  -5   1   15.30    7.00
  12  -5   1   17.10    8.00
  12  -5   1   33.10   12.40
 -13   5  -1  -10.50    7.90
 -13   5  -1    5.60    8.00
  13  -5   1    0.40   16.00
  13  -5   1   -8.20    6.90
  13  -5   1   22.40   11.20
 -14   5  -1   -8.10    8.30
  14  -5   1  -18.80    8.80
  14  -5   1   -3.00    8.10
 -15   5  -1    6.80    8.80
  15  -5   1   23.00   10.90
  15  -5   1    7.20    9.40
 -16   5  -1   28.50   13.20
  16  -5   1   -3.90    9.60
  16  -5   1   12.70   11.00
 -17   5  -1    7.90    9.40
  17  -5   1   19.50   11.20
  17  -5   1    6.00    9.10
 -18   5  -1  -14.10   13.30
  18  -5   1   -3.10    9.30
  20   4  -1    8.60   10.40
  20   4  -1    2.00    9.90
 -20  -4   1   13.80   10.10
  19   4  -1   11.20   10.70
  19   4  -1   30.60   10.10
 -19  -4   1   34.30   10.80
  18   4  -1   -1.00   10.60
  18   4  -1   -4.10   11.20
 -18  -4   1   -8.10   10.50
  17   4  -1    4.60   10.50
  17   4  -1    6.40    8.20
  17   4  -1    1.90    8.60
 -17  -4   1   -4.10   10.10
  16   4  -1   23.90    9.50
  16   4  -1    2.60    7.30
  16   4  -1   10.30    9.30
 -16  -4   1    7.40   10.40
 -16  -4   1  -22.70    9.60
 -16  -4   1   -0.50    9.10
  15   4  -1    3.80    8.30
  15   4  -1    5.90    7.20
 -15  -4   1    8.60   11.90
 -15  -4   1   21.00    8.90
 -15  -4   1   12.50    9.50
  14   4  -1    5.60    6.10
  14   4  -1   10.10    7.30
  14   4  -1    9.50    6.50
 -14  -4   1    6.40    7.10
 -14  -4   1   -0.70    7.90
 -14  -4   1   -0.20    7.50
  13   4  -1   16.20    9.20
  13   4  -1   17.50    7.90
  13   4  -1    7.20    6.00
  13   4  -1   18.10    6.40
 -13  -4   1    9.60    6.90
 -13  -4   1    6.40    7.70
 -13  -4   1   28.10    7.10
  12   4  -1   14.10    8.60
  12   4  -1    8.80    5.50
  12   4  -1   15.90    5.50
  12   4  -1   13.60    5.90
 -12  -4   1    9.60    7.10
 -12  -4   1    8.50    6.40
 -12  -4   1    8.50    6.40
  11   4  -1   24.20    6.20
  11   4  -1   32.70    6.00
  11   4  -1   21.40    8.60
  11   4  -1   27.10    6.00
 -11  -4   1   16.60    7.00
 -11  -4   1   32.90    6.90
 -11  -4   1   25.40    6.60
  10   4  -1   29.00    7.90
  10   4  -1   19.40    5.40
  10   4  -1   25.60    5.80
  10   4  -1   16.70    5.50
 -10  -4   1   37.30    7.30
 -10  -4   1   23.70    6.20
 -10  -4   1   38.20    6.70
   9   4  -1  219.38   19.90
   9   4  -1  224.98   18.10
   9   4  -1  216.88   18.00
  -9  -4   1  218.28   19.50
  -9  -4   1  219.68   18.50
  -9  -4   1  226.08   18.30
   8   4  -1   10.00    4.00
   8   4  -1    3.80    3.80
   8   4  -1   -4.80    5.70
  -8  -4   1    7.70    4.90
  -8  -4   1    1.90    4.30
  -8  -4   1    9.80    7.70
   7   4  -1  240.28   17.80
   7   4  -1  223.08   17.60
   7   4  -1  216.68   18.90
  -7  -4   1  227.48   18.20
  -7  -4   1  233.68   18.10
  -7  -4   1  201.08   18.70
   6   4  -1   61.09    6.70
   6   4  -1   59.29    6.20
  -6  -4   1   63.39    6.70
  -6  -4   1   51.49    7.00
   5   4  -1  111.79   10.50
   5   4  -1  131.89   11.60
   5   4  -1  122.49   10.50
  -5  -4   1  118.99   10.90
  -5  -4   1  139.19   11.60
  -5  -4   1  132.09   11.10
   4   4  -1  828.42   58.39
  -4  -4   1  773.72   58.49
  -4  -4   1  792.12   58.09
   3   4  -1 1153.18   87.49
   3   4  -1 1235.68   87.89
  -3  -4   1 1248.68   87.69
  -3  -4   1 1222.28   88.19
   2   4  -1   27.40    3.90
   2   4  -1   31.20    4.40
  -2  -4   1   24.90    4.30
  -2  -4   1   27.10    3.60
   1   4  -1  416.16   30.20
  -1  -4   1  406.06   29.80
   0   4  -1  174.18   13.40
  -1   4  -1 2825.22  202.88
  -2   4  -1  113.19    9.40
  -2   4  -1   90.69    8.50
  -2   4  -1  100.89    8.60
   2  -4   1  106.49    8.60
  -3   4  -1   36.50    4.80
  -3   4  -1   49.20    5.40
   3  -4   1   45.20    5.00
  -4   4  -1  573.54   41.00
  -4   4  -1  561.44   41.30
  -4   4  -1  537.55   41.00
   4  -4   1  573.84   41.10
  -5   4  -1   54.69    5.70
  -5   4  -1   55.09    6.50
  -5   4  -1   62.29    7.20
   5  -4   1   55.59    6.70
   5  -4   1   52.39    6.10
  -6   4  -1  127.69   11.20
  -6   4  -1  122.09   10.60
   6  -4   1  120.69   11.10
   6  -4   1  133.89   11.00
   6  -4   1  151.88   14.60
  -7   4  -1 1047.00   76.69
  -7   4  -1 1018.50   77.29
  -7   4  -1 1087.69   77.29
   7  -4   1 1069.59   76.69
   7  -4   1 1072.09   77.29
   7  -4   1 1033.70   76.69
  -8   4  -1  513.85   41.80
  -8   4  -1  528.85   40.70
  -8   4  -1  588.94   41.30
   8  -4   1  521.35   41.90
   8  -4   1  546.95   41.30
   8  -4   1  595.74   41.30
   8  -4   1  572.54   41.20
  -9   4  -1  101.59   13.10
  -9   4  -1  117.79   11.10
   9  -4   1  110.19   11.10
   9  -4   1  109.09   12.00
   9  -4   1   87.49   14.30
   9  -4   1   98.09   11.00
 -10   4  -1    2.50    5.80
 -10   4  -1   11.40    4.80
 -10   4  -1    7.90    4.90
  10  -4   1    7.50    6.40
  10  -4   1   14.00    5.20
  10  -4   1    6.10    7.30
  10  -4   1   15.30    6.90
 -11   4  -1  118.39   13.20
 -11   4  -1  155.68   16.20
 -11   4  -1  137.89   14.70
  11  -4   1  136.69   15.30
  11  -4   1  153.08   14.30
  11  -4   1  156.58   14.10
  11  -4   1  134.59   15.80
 -12   4  -1  131.89   16.40
 -12   4  -1  128.09   15.40
 -12   4  -1  106.59   13.00
  12  -4   1  148.19   16.10
  12  -4   1  130.29   14.50
  12  -4   1  139.19   17.10
  12  -4   1  166.28   15.50
 -13   4  -1   -7.00    7.50
 -13   4  -1   -3.70    6.30
 -13   4  -1   -0.10    7.40
  13  -4   1   -5.40    7.60
  13  -4   1    2.80   10.40
  13  -4   1    5.10    7.00
 -14   4  -1   32.10   10.10
 -14   4  -1   47.50   13.20
  14  -4   1   53.99   17.70
  14  -4   1   48.40   10.60
  14  -4   1   42.00    9.40
 -15   4  -1    5.40    9.10
  15  -4   1   -6.60   12.10
  15  -4   1    9.90   10.20
  15  -4   1    6.00    8.80
 -16   4  -1   10.70    9.60
  16  -4   1   13.30   14.30
  16  -4   1    5.90   10.90
 -17   4  -1    6.30    9.90
  17  -4   1   25.30   10.10
  17  -4   1   37.10   12.30
  18  -4   1   47.80   13.90
  18  -4   1   32.40   13.10
  20   3  -1   -4.60   10.80
  20   3  -1    2.20   10.30
  19   3  -1  -13.40    8.70
  19   3  -1    1.70    9.60
 -19  -3   1    4.60    9.20
  18   3  -1   -1.40    9.70
  18   3  -1   -9.10   11.30
  18   3  -1    9.10    9.80
 -18  -3   1   -9.20   10.10
  17   3  -1   -8.40    8.50
  17   3  -1    6.00    8.60
  17   3  -1   -7.80   10.30
 -17  -3   1  -11.00    9.60
  16   3  -1  -11.00    7.70
  16   3  -1   -1.90    7.10
  16   3  -1    8.80   10.00
 -16  -3   1  -19.80    8.90
  15   3  -1    5.70    8.80
  15   3  -1   11.80   13.20
  15   3  -1   -0.30    7.30
 -15  -3   1   -1.80   11.20
 -15  -3   1   -7.00    9.20
 -15  -3   1   -3.90    8.30
  14   3  -1    7.10    7.60
  14   3  -1    4.50    6.10
  14   3  -1   -2.00    5.80
 -14  -3   1   -0.60    7.50
 -14  -3   1   -1.00    7.20
 -14  -3   1   -0.90    7.80
  13   3  -1    6.90    5.60
  13   3  -1    7.30    5.80
  13   3  -1    6.70    6.40
  13   3  -1    0.90    8.80
 -13  -3   1    5.40    6.30
 -13  -3   1    5.80    7.50
 -13  -3   1    3.90    7.60
  12   3  -1   -0.10    5.20
  12   3  -1    6.10    7.60
  12   3  -1   -0.80    5.70
  12   3  -1   -2.90    5.10
 -12  -3   1   -1.70    5.40
 -12  -3   1   -1.80    6.60
 -12  -3   1    6.30    6.00
  11   3  -1    8.80    4.80
  11   3  -1   12.40    5.30
  11   3  -1   15.10    7.90
  11   3  -1   15.70    5.30
 -11  -3   1   10.50    5.90
 -11  -3   1    0.10    6.20
 -11  -3   1   10.00    5.60
  10   3  -1   13.80    4.90
  10   3  -1    4.90    6.80
  10   3  -1    8.30    4.70
 -10  -3   1   10.80    4.80
 -10  -3   1   11.40    5.20
 -10  -3   1   12.60    5.80
 -10  -3   1   16.60    5.70
   9   3  -1  300.17   22.10
   9   3  -1  283.87   22.10
   9   3  -1  269.97   23.60
  -9  -3   1  251.57   23.20
  -9  -3   1  265.37   21.60
  -9  -3   1  305.87   22.50
   8   3  -1  406.96   28.20
   8   3  -1  366.36   28.80
   8   3  -1  360.36   29.30
  -8  -3   1  371.56   28.30
  -8  -3   1  347.07   27.60
  -8  -3   1  363.86   29.20
  -8  -3   1  378.86   28.20
   7   3  -1  309.67   23.60
   7   3  -1  315.77   22.60
   7   3  -1  298.17   22.50
  -7  -3   1  295.27   22.70
  -7  -3   1  270.77   22.00
  -7  -3   1  297.97   22.80
  -7  -3   1  279.77   23.40
   6   3  -1   99.19    8.80
   6   3  -1   94.49   12.50
   6   3  -1   98.49    8.80
  -6  -3   1   89.59    9.30
  -6  -3   1   84.99    9.20
   5   3  -1   74.99    7.70
   5   3  -1   88.39    8.90
  -5  -3   1   78.49    9.70
  -5  -3   1   90.49    8.50
  -5  -3   1   79.19    8.70
   4   3  -1  280.27   21.20
   4   3  -1  281.67   21.80
  -4  -3   1  291.47   21.70
   3   3  -1 2149.08  154.18
  -3  -3   1 2172.68  154.18
  -3  -3   1 2106.59  154.48
   2   3  -1  100.69    8.80
  -2  -3   1  111.79    8.60
  -2  -3   1  104.29    9.10
   1   3  -1  550.14   43.10
   1   3  -1  624.04   43.00
  -1  -3   1  609.44   42.90
   0   3  -1   26.40    3.50
  -1   3  -1  222.08   16.60
  -2   3  -1 2312.47  173.38
   2  -3   1 2515.45  173.78
  -3   3  -1  235.88   17.60
  -3   3  -1  224.98   17.40
   3  -3   1  235.18   17.50
  -4   3  -1  143.39   11.60
  -4   3  -1  146.79   11.80
  -4   3  -1  130.29   11.20
   4  -3   1  139.99   11.40
   4  -3   1  160.68   11.80
  -5   3  -1  446.86   33.30
  -5   3  -1  439.26   33.70
  -5   3  -1  451.45   33.10
   5  -3   1  476.85   33.60
   5  -3   1  446.56   33.20
  -6   3  -1  396.56   29.80
  -6   3  -1  406.86   29.50
   6  -3   1  409.06   30.30
   6  -3   1  385.56   29.70
   6  -3   1  402.66   29.70
  -7   3  -1  652.03   46.90
  -7   3  -1  650.23   47.00
   7  -3   1  643.24   47.10
   7  -3   1  609.94   47.70
   7  -3   1  643.54   47.70
  -8   3  -1  152.78   13.70
  -8   3  -1  142.29   13.00
  -8   3  -1  153.28   14.60
   8  -3   1  160.68   13.80
   8  -3   1  166.88   13.60
   8  -3   1  144.09   14.60
  -9   3  -1   16.00    4.70
  -9   3  -1   17.40    5.70
  -9   3  -1   11.80    4.80
   9  -3   1   18.20    7.40
   9  -3   1   22.30    5.00
   9  -3   1   19.10    5.20
   9  -3   1   16.40    6.30
 -10   3  -1  119.99   13.00
 -10   3  -1   83.09   10.70
 -10   3  -1  110.69   11.90
  10  -3   1  105.09   12.10
  10  -3   1  105.29   13.80
  10  -3   1  115.49   11.30
  10  -3   1   98.19   12.70
 -11   3  -1   -8.00    4.90
 -11   3  -1   -8.90    5.80
 -11   3  -1    4.40    5.30
  11  -3   1   -0.10    5.00
  11  -3   1   -7.10    6.80
  11  -3   1    7.40    6.60
  11  -3   1    7.80    5.10
 -12   3  -1    8.10    6.90
 -12   3  -1    1.80    6.00
 -12   3  -1   13.80    6.90
  12  -3   1   17.70    6.20
  12  -3   1   18.70    7.10
  12  -3   1    7.10    8.50
  12  -3   1   19.60   11.50
 -13   3  -1   -1.70    7.10
 -13   3  -1    5.20    7.60
 -13   3  -1   -1.20    6.50
  13  -3   1   16.20    7.70
  13  -3   1    4.40    9.40
  13  -3   1    9.80    6.70
 -14   3  -1   -9.50    7.40
 -14   3  -1   -2.60    7.30
  14  -3   1   -4.90   10.30
  14  -3   1    3.10    7.50
  14  -3   1   12.60    8.50
 -15   3  -1   -5.70    7.60
 -15   3  -1   -5.90    8.80
  15  -3   1    0.20   12.20
  15  -3   1   17.20    9.80
  15  -3   1    7.80    8.70
 -16   3  -1   -0.30    9.40
 -16   3  -1   16.00    6.70
  16  -3   1  -10.40   12.50
  16  -3   1    8.30   10.70
  16  -3   1   -6.40    9.10
 -17   3  -1   -3.60   10.30
  17  -3   1   16.80   11.00
  17  -3   1    4.20    9.10
  18  -3   1   -6.80    9.50
  18  -3   1    3.10   10.80
  20   2  -1   13.90   11.20
  19   2  -1   35.50   16.70
  19   2  -1    0.30    9.60
  19   2  -1    9.10   10.50
 -19  -2   1   31.50    9.60
  18   2  -1    7.90   10.80
  18   2  -1   -9.10    9.90
  18   2  -1    1.90    9.30
 -18  -2   1   -6.90    9.20
  17   2  -1    9.10    9.10
  17   2  -1  -10.00   11.10
  17   2  -1    5.80    8.00
 -17  -2   1  -11.20    9.40
  16   2  -1   11.90    7.80
  16   2  -1    8.90   10.50
  16   2  -1    2.70    8.60
 -16  -2   1  -14.00    9.00
  15   2  -1   37.00    8.80
  15   2  -1   40.80    9.70
  15   2  -1   69.19   15.00
 -15  -2   1   44.50   11.10
  14   2  -1   29.40    7.50
  14   2  -1   46.20    8.10
  14   2  -1   42.90    9.20
 -14  -2   1   41.40    8.70
 -14  -2   1   16.20    9.30
 -14  -2   1   21.90    8.30
  13   2  -1    5.70    8.40
  13   2  -1    8.60    6.70
  13   2  -1   10.30    6.10
  13   2  -1    0.40    5.30
 -13  -2   1   -3.70    8.60
 -13  -2   1   -1.70    6.50
 -13  -2   1    7.40    7.90
  12   2  -1   51.59    7.40
  12   2  -1   44.60   10.00
  12   2  -1   66.69    8.50
  12   2  -1   50.79    7.80
 -12  -2   1   58.09    7.50
 -12  -2   1   42.00   11.10
 -12  -2   1   49.00    8.20
 -12  -2   1   46.80    9.40
 -12  -2   1   87.69   12.40
 -12  -2   1   43.60    7.60
  11   2  -1   59.59    7.70
  11   2  -1   51.89    7.10
  11   2  -1   53.79    9.90
  11   2  -1   43.90    6.70
 -11  -2   1   47.90    9.10
 -11  -2   1   39.20    7.10
 -11  -2   1   46.80    7.50
 -11  -2   1   52.69    7.00
  10   2  -1   -6.20    4.80
  10   2  -1   -8.30    4.10
  10   2  -1  -10.90    5.80
 -10  -2   1  -11.50    4.70
 -10  -2   1   -3.40    5.80
 -10  -2   1   -2.50    5.20
 -10  -2   1   -0.40    4.20
   9   2  -1  159.08   12.90
   9   2  -1  137.39   12.80
   9   2  -1  133.69   14.50
  -9  -2   1  136.29   12.40
  -9  -2   1  143.29   13.10
  -9  -2   1  134.89   12.90
  -9  -2   1  144.39   14.50
   8   2  -1   -9.30    4.90
   8   2  -1   -0.20    5.00
   8   2  -1    0.20    4.50
  -8  -2   1   -5.00    4.60
  -8  -2   1    3.00    4.30
  -8  -2   1    0.50    4.30
  -8  -2   1    0.70    3.20
   7   2  -1   25.60    4.40
   7   2  -1   21.70    5.60
   7   2  -1   20.30    4.30
  -7  -2   1   20.60    5.10
  -7  -2   1   29.90    4.80
  -7  -2   1   41.50    7.30
  -7  -2   1   20.60    4.50
   6   2  -1  141.99   11.90
   6   2  -1  132.59   11.80
   6   2  -1  155.48   14.10
  -6  -2   1  146.29   12.10
  -6  -2   1  135.89   12.10
  -6  -2   1  151.98   12.70
   5   2  -1  236.48   20.90
   5   2  -1  263.07   20.40
   5   2  -1  297.07   21.10
  -5  -2   1  303.77   21.30
  -5  -2   1  288.67   21.00
  -5  -2   1  245.88   20.70
   4   2  -1   30.60  103.59
   3   2  -1   92.09    8.80
  -3  -2   1  106.09    9.00
  -3  -2   1  108.09    8.70
   2   2  -1 1856.91  132.49
  -2  -2   1 1798.12  132.69
  -2  -2   1 1873.11  132.49
   1   2  -1   11.90    1.80
  -1  -2   1   14.40    1.70
   0   2  -1  886.81   63.69
  -1   2  -1  256.97   18.80
  -2   2  -1  105.79    9.70
   2  -2   1  125.59    9.10
  -3   2  -1  222.88   16.20
  -3   2  -1  216.88   16.20
  -3   2  -1  194.08   15.90
   3  -2   1  214.78   16.10
  -4   2  -1  707.13   51.69
  -4   2  -1  748.73   51.39
  -4   2  -1  670.33   51.99
  -4   2  -1  620.14   51.69
  -4   2  -1  736.53   51.59
   4  -2   1  746.23   51.69
   4  -2   1  726.93   51.39
  -5   2  -1  124.89   11.30
  -5   2  -1  138.19   11.60
  -5   2  -1  154.58   11.80
  -5   2  -1  119.59   11.10
   5  -2   1  144.99   11.60
   5  -2   1  134.59   11.10
  -6   2  -1  569.74   39.40
  -6   2  -1  535.65   39.10
  -6   2  -1  548.15   39.00
   6  -2   1  503.75   39.00
   6  -2   1  505.05   39.00
   6  -2   1  527.35   39.50
  -7   2  -1  732.33   53.39
  -7   2  -1  753.12   53.89
   7  -2   1  734.43   53.49
   7  -2   1  750.52   54.19
   7  -2   1  692.13   53.49
  -8   2  -1  154.48   13.70
  -8   2  -1  169.08   14.90
  -8   2  -1  159.98   13.70
   8  -2   1  131.89   14.90
   8  -2   1  170.08   13.90
   8  -2   1  166.48   14.00
  -9   2  -1   43.30    8.50
  -9   2  -1   18.90    5.50
  -9   2  -1   24.60    6.00
  -9   2  -1   25.90    5.20
   9  -2   1   17.90    7.30
   9  -2   1   22.50    5.20
   9  -2   1   27.40    7.20
   9  -2   1   27.80    5.30
 -10   2  -1  160.58   15.50
 -10   2  -1  203.38   17.20
 -10   2  -1  162.48   16.40
 -10   2  -1  196.08   15.80
  10  -2   1  185.18   15.60
  10  -2   1  139.39   16.40
  10  -2   1  175.88   17.20
  10  -2   1  193.58   15.60
 -11   2  -1  440.26   33.80
 -11   2  -1  423.16   34.40
 -11   2  -1  437.26   33.70
 -11   2  -1  444.66   34.30
  11  -2   1  393.36   35.10
  11  -2   1  436.06   33.60
  11  -2   1  442.96   33.50
  11  -2   1  468.35   34.10
 -12   2  -1    3.80    5.70
 -12   2  -1    7.50    6.50
  12  -2   1    2.20    8.40
  12  -2   1   11.20    5.50
  12  -2   1   14.00    6.50
  12  -2   1    4.40    7.80
 -13   2  -1  196.88   19.00
 -13   2  -1  211.88   21.00
  13  -2   1  236.28   20.20
  13  -2   1  208.38   19.20
  13  -2   1  214.48   20.90
 -14   2  -1   21.20    9.10
 -14   2  -1   16.70    8.00
  14  -2   1   16.80   10.70
  14  -2   1   31.90   10.40
  14  -2   1   29.20   10.90
 -15   2  -1    0.80    7.90
 -15   2  -1   -3.00   10.40
  15  -2   1  -15.50    7.50
  15  -2   1  -15.70   10.80
  15  -2   1    5.50    8.80
 -16   2  -1   95.99   14.20
 -16   2  -1   86.19   11.60
  16  -2   1  137.39   16.70
  16  -2   1   99.09   15.20
  16  -2   1   70.49   13.10
 -17   2  -1    2.90    8.50
  17  -2   1   22.10   11.70
  17  -2   1   -9.80   12.40
  17  -2   1   12.50    9.90
  18  -2   1   -2.60    9.60
  18  -2   1   17.90   11.20
  19  -2   1   -3.80   10.70
  19  -2   1   23.90   11.50
  20   1  -1   15.20   13.60
  19   1  -1   30.70   10.50
  19   1  -1  -16.30   15.30
  19   1  -1    4.50   11.50
 -19  -1   1    4.70   10.60
  18   1  -1   19.70   11.60
  18   1  -1    5.50   10.20
  18   1  -1   18.90   10.30
 -18  -1   1   22.90    9.60
  17   1  -1   -2.80    9.20
  17   1  -1   -3.80    8.00
  17   1  -1  -29.50   10.00
 -17  -1   1   -7.60    9.30
  16   1  -1   -9.80    8.20
  16   1  -1   -2.00   10.80
  16   1  -1    1.10    7.60
 -16  -1   1    4.00    9.30
  15   1  -1   21.00    9.90
  15   1  -1   12.60    7.50
 -15  -1   1   15.60    8.20
 -15  -1   1   17.10    9.20
  14   1  -1   19.90    7.30
  14   1  -1   33.50    7.60
  14   1  -1   28.10    9.20
 -14  -1   1   44.40   11.50
 -14  -1   1   19.40    8.30
 -14  -1   1   29.10    8.50
  13   1  -1    3.00    5.80
  13   1  -1    4.60    9.60
  13   1  -1   -1.10    5.50
  13   1  -1   12.40    7.10
 -13  -1   1    3.50    7.10
 -13  -1   1    1.50    7.50
 -13  -1   1    5.30    8.20
 -13  -1   1    6.10    6.10
 -13  -1   1    0.40    6.40
  12   1  -1   31.10    7.30
  12   1  -1   23.30    5.70
  12   1  -1   23.80    8.40
  12   1  -1   23.40    6.60
 -12  -1   1   32.20    7.20
 -12  -1   1   28.10    6.40
 -12  -1   1   26.80    7.50
 -12  -1   1   14.50    8.20
 -12  -1   1   23.30    6.60
  11   1  -1   -1.50    4.20
  11   1  -1   -9.80    6.40
  11   1  -1    4.50    5.60
 -11  -1   1   -8.70    5.90
 -11  -1   1   -4.40    4.70
 -11  -1   1   -9.70    4.50
 -11  -1   1   12.30    6.40
 -11  -1   1   -6.60    5.60
  10   1  -1   18.00    7.40
  10   1  -1   15.10    4.80
  10   1  -1   13.00    5.50
 -10  -1   1   19.00    4.70
 -10  -1   1   12.40    5.70
 -10  -1   1   13.50    6.60
 -10  -1   1   10.70    5.00
   9   1  -1   47.40    9.80
   9   1  -1   44.50    7.90
   9   1  -1   37.80    6.10
  -9  -1   1   27.60    6.30
  -9  -1   1   47.80    6.70
  -9  -1   1   29.90    7.40
  -9  -1   1   41.40    5.60
   8   1  -1    0.80    3.70
   8   1  -1    0.10    5.00
   8   1  -1    8.30    3.90
  -8  -1   1   -3.60    4.40
  -8  -1   1    1.80    5.00
  -8  -1   1    4.30    4.30
  -8  -1   1    2.70    3.30
   7   1  -1   81.89    8.50
   7   1  -1   88.29    8.50
   7   1  -1   85.79    9.60
  -7  -1   1   84.79    8.90
  -7  -1   1   85.19    8.20
  -7  -1   1   88.29    9.90
  -7  -1   1   93.79    8.70
   6   1  -1  172.38   14.30
   6   1  -1  195.08   16.80
   6   1  -1  170.68   14.40
  -6  -1   1  194.78   15.40
  -6  -1   1  172.38   14.50
  -6  -1   1  189.08   14.40
  -6  -1   1  177.08   14.00
   5   1  -1 1544.35  118.19
   5   1  -1 1691.83  118.69
  -5  -1   1 1585.24  118.39
  -5  -1   1 1719.83  118.89
  -5  -1   1 1671.83  118.69
   4   1  -1  300.07   22.60
  -4  -1   1  311.27   22.80
  -4  -1   1  288.47   22.30
  -4  -1   1  295.67   22.70
   3   1  -1  982.90   71.89
  -3  -1   1 1018.80   71.89
  -3  -1   1  981.80   71.99
   2   1  -1  148.89   10.80
  -2  -1   1  129.99   10.90
  -2  -1   1  148.19   10.80
   1   1  -1  600.64   42.40
  -1  -1   1  552.64   42.50
  -1  -1   1  610.44   42.40
   0   1  -1    8.50    1.70
  -1   1  -1   98.09    8.30
  -1   1  -1  114.49    8.00
   1  -1   1  111.19    8.00
  -2   1  -1  162.78   12.50
   2  -1   1  167.98   12.40
  -3   1  -1  278.17   19.50
  -3   1  -1  246.98   19.50
   3  -1   1  258.37   19.50
  -4   1  -1 2101.79  158.98
  -4   1  -1 2145.09  158.88
  -4   1  -1 2195.18  158.98
  -4   1  -1 2359.36  159.28
   4  -1   1 2361.16  159.28
   4  -1   1 2113.79  158.88
  -5   1  -1 1052.69   76.39
  -5   1  -1 1076.29   75.99
  -5   1  -1 1021.20   75.89
  -5   1  -1  996.20   75.79
   5  -1   1 1049.00   75.89
   5  -1   1 1104.69   76.29
  -6   1  -1  498.75   38.10
  -6   1  -1  520.35   37.90
  -6   1  -1  563.54   38.10
  -6   1  -1  494.05   37.90
   6  -1   1  519.15   37.90
   6  -1   1  552.14   38.60
   6  -1   1  455.55   39.20
  -7   1  -1   51.09    6.60
  -7   1  -1   78.89    7.60
   7  -1   1   70.79    7.50
   7  -1   1   59.09    7.20
   7  -1   1   51.59    7.40
  -8   1  -1   69.29    8.30
  -8   1  -1   89.39    8.90
  -8   1  -1   80.19    9.90
   8  -1   1   82.79    9.10
   8  -1   1   89.59    9.20
   8  -1   1   91.59   10.50
  -9   1  -1  363.46   28.30
  -9   1  -1  360.96   28.20
  -9   1  -1  420.76   32.10
   9  -1   1  362.76   28.20
   9  -1   1  361.26   28.30
   9  -1   1  350.66   29.60
   9  -1   1  387.26   28.70
 -10   1  -1   93.49   11.40
 -10   1  -1  108.39   12.70
 -10   1  -1   92.99   11.20
  10  -1   1  106.39   11.90
  10  -1   1  118.99   11.20
  10  -1   1  127.19   11.30
  10  -1   1  112.29   13.20
 -11   1  -1   24.90    8.20
 -11   1  -1    9.40    5.50
 -11   1  -1   21.10    6.50
 -11   1  -1   18.90   10.60
  11  -1   1   27.00    8.30
  11  -1   1   21.60    9.00
  11  -1   1   11.20    6.50
  11  -1   1   20.20    5.60
 -12   1  -1   17.70    7.00
 -12   1  -1    6.90    6.00
 -12   1  -1   21.30    8.60
 -12   1  -1   10.20    6.50
  12  -1   1    9.70    6.20
  12  -1   1   14.80    5.50
  12  -1   1    5.70    8.40
  12  -1   1    3.80    7.70
 -13   1  -1    4.30    9.60
 -13   1  -1    7.50    6.50
 -13   1  -1   17.10    7.60
  13  -1   1    8.90    8.10
  13  -1   1   14.00   13.00
  13  -1   1    9.20    6.80
  13  -1   1   12.80    6.10
 -14   1  -1    6.00    8.60
 -14   1  -1    0.10    7.40
  14  -1   1   -0.80    9.80
  14  -1   1   -5.80    6.50
  14  -1   1   10.10    7.50
 -15   1  -1    9.00    8.00
 -15   1  -1    5.90    9.90
  15  -1   1  -14.80   11.20
  15  -1   1   -3.40    7.50
  15  -1   1   11.10    8.30
 -16   1  -1  -14.50   11.40
 -16   1  -1    6.30    8.20
  16  -1   1   -5.10    9.00
  16  -1   1   -8.30    8.30
  16  -1   1   -1.60   10.80
 -17   1  -1   -2.00    9.10
  17  -1   1    4.10   10.30
  17  -1   1   -6.60   16.70
  17  -1   1    8.10   10.70
 -18   1  -1   16.70    7.70
  18  -1   1   -3.00   10.30
  18  -1   1    5.60   10.70
  19  -1   1    9.00   13.90
  19  -1   1    5.70   10.80
  19   0  -1    9.20   14.70
  19   0  -1   18.80   10.80
  19   0  -1  -16.20   12.10
 -19   0   1   17.00   10.30
  18   0  -1  -16.30   10.10
  18   0  -1    9.80   11.60
  18   0  -1   15.30   10.10
 -18   0   1    3.00    8.60
  17   0  -1    9.10    9.00
  17   0  -1   14.20   10.00
  17   0  -1   10.50   12.50
 -17   0   1   21.80    9.30
  16   0  -1   34.00   12.50
  16   0  -1   12.00    8.00
  16   0  -1   28.80    9.40
 -16   0   1   24.80    9.40
  15   0  -1   18.80    8.50
  15   0  -1   34.30   14.90
  15   0  -1   18.70    7.90
 -15   0   1   32.70   11.10
 -15   0   1   23.60    8.90
  14   0  -1   23.20    7.10
  14   0  -1   24.60    7.40
  14   0  -1   20.40    9.40
 -14   0   1   10.20    7.20
 -14   0   1   26.80    9.10
 -14   0   1   21.50    8.00
  13   0  -1   65.19    9.30
  13   0  -1   96.49   11.70
  13   0  -1   90.69   11.20
 -13   0   1   78.89   10.20
 -13   0   1   65.59    9.90
 -13   0   1   86.69   11.10
 -13   0   1   78.99   11.20
  12   0  -1    4.90    5.40
  12   0  -1   10.80    5.00
  12   0  -1    8.90    7.90
  12   0  -1    1.00    7.00
 -12   0   1    6.40    7.00
 -12   0   1    9.90    7.00
 -12   0   1    1.10    5.70
  11   0  -1    6.40    7.00
  11   0  -1    1.10    5.30
 -11   0   1    3.30    4.80
 -11   0   1    4.90    5.60
 -11   0   1    0.50    5.80
 -11   0   1    6.40    7.10
 -11   0   1    4.80    6.50
  10   0  -1   79.39    9.90
  10   0  -1   95.19   10.50
  10   0  -1   93.99   11.70
 -10   0   1   88.79   10.70
 -10   0   1   82.39   10.00
 -10   0   1   59.79   10.70
 -10   0   1  105.09   11.10
 -10   0   1   84.79    9.60
   9   0  -1    0.40    4.10
   9   0  -1    5.20    4.60
   9   0  -1   -5.80    5.60
  -9   0   1   -5.30    4.30
  -9   0   1    3.30    5.30
  -9   0   1   -1.10    5.60
  -9   0   1    1.60    3.80
   8   0  -1  425.06   31.20
   8   0  -1  432.86   31.30
   8   0  -1  417.36   32.10
  -8   0   1  431.36   31.30
  -8   0   1  397.26   31.20
  -8   0   1  426.46   30.90
  -8   0   1  367.86   32.30
   7   0  -1  252.67   19.40
   7   0  -1  256.57   20.20
   7   0  -1  250.47   19.40
  -7   0   1  248.18   19.40
  -7   0   1  252.07   19.50
  -7   0   1  249.08   20.80
  -7   0   1  245.58   19.10
   6   0  -1  899.61   66.29
   6   0  -1  879.31   66.29
  -6   0   1  924.51   66.09
  -6   0   1  922.01   66.39
  -6   0   1  939.11   67.19
  -6   0   1  923.91   66.29
   5   0  -1  704.83   53.49
   5   0  -1  707.73   53.49
   5   0  -1  767.62   53.99
  -5   0   1  702.13   53.39
  -5   0   1  746.13   53.59
  -5   0   1  807.72   54.29
  -5   0   1  737.53   54.09
   4   0  -1  902.91   62.49
   4   0  -1  793.52   62.09
  -4   0   1  919.71   62.69
  -4   0   1  806.52   62.19
  -4   0   1  881.61   62.49
   3   0  -1  405.36   30.90
  -3   0   1  427.16   31.00
  -3   0   1  434.56   31.10
   2   0  -1   67.89    5.70
  -2   0   1   68.09    5.70
  -2   0   1   69.59    5.80
   1   0  -1   59.09    4.40
   1   0  -1   50.29    4.50
  -1   0   1   57.79    4.40
  -1   0   1   59.29    4.40
  -1   0  -1  916.11   65.99
  -1   0  -1  899.41   65.89
   1   0   1  935.21   65.89
  -2   0  -1  520.95   41.00
  -2   0  -1  614.84   41.10
  -3   0  -1   76.99    6.40
  -3   0  -1   55.99    6.70
  -3   0  -1   73.29    6.90
   3   0   1   70.29    6.50
  -4   0  -1 2496.55  178.38
  -4   0  -1 2564.94  178.18
  -4   0  -1 2202.48  178.38
  -4   0  -1 2681.73  178.68
   4   0   1 2459.75  178.38
  -5   0  -1 1671.03  119.39
  -5   0  -1 1597.24  118.79
  -5   0  -1 1712.93  119.59
  -5   0  -1 1746.23  118.99
  -5   0  -1 1452.55  119.09
  -5   0  -1 1684.33  118.89
   5   0   1 1656.23  118.99
   5   0   1 1695.23  119.29
   5   0   1 1643.94  118.79
  -6   0  -1  400.16   30.30
  -6   0  -1  379.96   29.30
  -6   0  -1  410.86   29.40
  -6   0  -1  379.96   29.20
   6   0   1  398.86   29.40
   6   0   1  393.66   29.30
   6   0   1  394.36   29.90
  -7   0  -1  198.38   17.60
  -7   0  -1  208.38   16.20
  -7   0  -1  206.38   16.40
  -7   0  -1  184.78   16.90
  -7   0  -1  213.48   16.40
   7   0   1  206.08   16.20
   7   0   1  208.18   17.20
   7   0   1  207.78   16.20
  -8   0  -1   22.50    6.50
  -8   0  -1   20.90    5.30
  -8   0  -1   20.90    5.00
  -8   0  -1   30.50    5.90
  -8   0  -1   24.40    4.40
   8   0   1   16.80    4.80
   8   0   1   24.70    6.30
   8   0   1   26.30    4.70
  -9   0  -1  146.19   12.50
  -9   0  -1  120.79   12.90
  -9   0  -1  127.99   14.50
  -9   0  -1  114.19   13.80
  -9   0  -1  147.69   13.50
   9   0   1  135.89   12.30
   9   0   1  123.19   14.00
   9   0   1  148.59   12.60
   9   0   1  143.69   12.40
 -10   0  -1   31.20    5.80
 -10   0  -1   27.60    6.10
 -10   0  -1   33.80    7.40
 -10   0  -1   31.00    6.30
  10   0   1   29.60    6.20
  10   0   1   29.00    5.50
  10   0   1   32.70    5.70
  10   0   1   27.80   10.90
 -11   0  -1   45.90    8.60
 -11   0  -1   48.20    7.50
 -11   0  -1   51.89    7.60
 -11   0  -1   57.39    7.60
  11   0   1   55.19    7.80
  11   0   1   50.99    7.10
  11   0   1   42.30    9.50
  11   0   1   39.50    9.50
 -12   0  -1  205.68   19.50
 -12   0  -1  206.48   18.70
 -12   0  -1  208.28   19.30
 -12   0  -1  202.08   18.30
  12   0   1  220.08   18.90
  12   0   1  228.08   22.40
  12   0   1  215.98   18.10
 -13   0  -1   33.20    8.80
 -13   0  -1   20.40    8.40
 -13   0  -1    6.50    6.80
  13   0   1    7.00    8.90
  13   0   1   11.10    5.70
  13   0   1    8.60    7.40
  13   0   1    8.00    6.40
 -14   0  -1   19.80    9.00
 -14   0  -1   18.20    7.90
 -14   0  -1   13.30   10.00
  14   0   1   11.00    6.90
  14   0   1   29.00    9.50
  14   0   1   18.60    7.60
 -15   0  -1   59.79   10.30
 -15   0  -1   75.39   12.70
  15   0   1   69.39   18.60
  15   0   1   61.89   10.60
  15   0   1   54.89   10.60
 -16   0  -1   12.30    8.80
  16   0   1   -3.90   10.80
  16   0   1    8.00    8.40
  16   0   1    9.70    8.90
 -17   0  -1    3.70    8.70
  17   0   1   18.30   10.00
  17   0   1    1.30   11.10
  17   0   1    6.90    9.80
 -18   0  -1   26.50    9.10
  18   0   1   18.60   11.00
  18   0   1    8.60   10.40
  18   0   1   24.40   11.80
 -19   0  -1    0.30   11.30
  19   0   1    2.30   10.70
  19   0   1   46.10   16.80
  19  -1  -1    7.70   16.50
  19  -1  -1   -2.70   11.00
  19  -1  -1   -1.50   19.10
  18  -1  -1   16.30   10.40
  18  -1  -1   -3.00   11.10
  18  -1  -1    5.20   10.30
 -18   1   1   -6.30    8.20
  17  -1  -1    8.00    9.40
  17  -1  -1    8.20   11.40
  17  -1  -1    5.00   16.80
 -17   1   1   16.20   11.10
  16  -1  -1   -0.40    8.40
  16  -1  -1   -7.00    8.30
  16  -1  -1   -4.70   11.20
 -16   1   1  -12.90    8.00
 -16   1   1   21.20   11.80
  15  -1  -1   10.10    7.80
  15  -1  -1    5.60    7.60
  15  -1  -1    6.70   10.70
 -15   1   1    3.50    8.00
 -15   1   1   -0.80    9.80
  14  -1  -1   75.89   12.40
  14  -1  -1   44.60    8.90
  14  -1  -1   64.19    9.70
 -14   1   1   61.29    9.60
 -14   1   1   41.60    9.90
 -14   1   1   54.19   10.10
  13  -1  -1   47.50    9.40
  13  -1  -1   28.60    6.50
  13  -1  -1   37.10    7.40
 -13   1   1   35.70    8.00
 -13   1   1   25.20    7.40
 -13   1   1   22.70    8.10
  12  -1  -1    3.40    4.90
  12  -1  -1    6.10    6.80
  12  -1  -1    2.30    5.50
  12  -1  -1   -2.30    9.40
 -12   1   1   -5.30    5.30
 -12   1   1    8.80    6.70
 -12   1   1   10.90    7.90
 -12   1   1    1.50    5.90
  11  -1  -1   74.39    9.50
  11  -1  -1   64.79   10.70
  11  -1  -1   75.29    9.20
 -11   1   1   73.29    9.90
 -11   1   1   73.89    9.00
 -11   1   1   60.39    8.20
  10  -1  -1  212.08   17.90
  10  -1  -1  226.08   18.30
  10  -1  -1  201.78   19.30
 -10   1   1  217.08   17.80
 -10   1   1  211.08   17.80
   9  -1  -1    4.60    5.00
   9  -1  -1   11.20    4.40
   9  -1  -1   14.40    6.20
  -9   1   1   11.00    4.50
  -9   1   1   10.70    5.90
  -9   1   1   19.10    6.90
  -9   1   1    3.80    4.70
   8  -1  -1    9.80    5.40
   8  -1  -1   10.20    3.90
   8  -1  -1    1.10    4.10
  -8   1   1   13.40    5.20
  -8   1   1    8.40    6.90
  -8   1   1    2.20    5.70
  -8   1   1   -0.50    4.20
   7  -1  -1  486.25   36.50
   7  -1  -1  485.15   35.80
   7  -1  -1  493.65   35.80
  -7   1   1  505.55   35.90
  -7   1   1  477.95   37.00
  -7   1   1  461.15   35.80
  -7   1   1  477.95   35.60
   6  -1  -1   56.99    8.00
   6  -1  -1   71.09    6.60
  -6   1   1   45.90    6.30
  -6   1   1   56.99    6.80
  -6   1   1   52.99    7.30
  -6   1   1   59.89    6.30
   5  -1  -1 1280.97   97.69
   5  -1  -1 1372.46   98.19
  -5   1   1 1317.87   98.29
  -5   1   1 1356.66   97.89
  -5   1   1 1457.75   98.49
   4  -1  -1  271.57   19.70
   4  -1  -1  270.17   20.10
  -4   1   1  242.68   19.80
  -4   1   1  269.97   20.50
  -4   1   1  263.27   20.20
  -4   1   1  263.47   19.60
   3  -1  -1  577.04   43.50
  -3   1   1  597.94   43.60
  -3   1   1  621.84   43.80
   2  -1  -1  547.35   40.30
  -2   1   1  574.04   40.40
  -2   1   1  546.85   40.30
   1  -1  -1    6.70    1.20
  -1   1   1    6.00    1.10
  -1   1   1    4.50    1.20
  -1   1   1    5.50    1.20
   0   1   1   12.70    1.50
  -1  -1  -1  517.65   37.00
  -1  -1  -1  513.15   37.10
   1   1   1  509.25   37.10
  -2  -1  -1   23.30    2.90
  -2  -1  -1   30.20    3.10
   3   1   1  -21.90   79.79
  -4  -1  -1    5.90    3.40
  -4  -1  -1    5.10    3.60
   4   1   1    6.50    3.80
  -5  -1  -1  881.01   62.69
  -5  -1  -1  877.41   63.39
  -5  -1  -1  876.81   63.19
  -5  -1  -1  856.01   62.59
   5   1   1  902.71   63.19
   5   1   1  800.82   62.59
  -6  -1  -1  299.17   22.20
  -6  -1  -1  309.77   22.30
  -6  -1  -1  290.47   22.40
  -6  -1  -1  307.67   23.30
   6   1   1  287.17   23.10
   6   1   1  286.07   22.20
   6   1   1  276.17   22.20
  -7  -1  -1    3.20    3.60
  -7  -1  -1    4.40    4.20
  -7  -1  -1   -4.00    4.50
  -7  -1  -1    4.10    3.40
   7   1   1    5.00    3.40
   7   1   1    1.10    3.50
   7   1   1    2.70    4.80
  -8  -1  -1   46.70    7.30
  -8  -1  -1   38.50    6.00
  -8  -1  -1   51.89    5.90
  -8  -1  -1   41.90    7.50
  -8  -1  -1   52.29    6.70
   8   1   1   44.80    7.60
   8   1   1   47.60    6.10
   8   1   1   55.89    6.20
   8   1   1   52.09    6.10
  -9  -1  -1  172.18   14.10
  -9  -1  -1  138.29   15.20
  -9  -1  -1  145.69   14.00
  -9  -1  -1  200.88   21.40
  -9  -1  -1  131.19   15.70
   9   1   1  171.38   14.00
   9   1   1  156.68   14.10
   9   1   1  173.78   14.30
   9   1   1  165.68   15.90
 -10  -1  -1  148.89   13.20
 -10  -1  -1  112.89   14.70
 -10  -1  -1  149.59   13.40
 -10  -1  -1  143.99   13.20
  10   1   1  144.09   13.20
  10   1   1  125.99   12.80
  10   1   1  129.79   12.70
 -11  -1  -1  123.89   13.40
 -11  -1  -1  148.49   13.30
 -11  -1  -1  136.29   14.30
 -11  -1  -1  127.59   13.30
  11   1   1  137.69   13.40
  11   1   1  117.89   15.40
  11   1   1  141.69   12.80
  11   1   1  153.68   13.70
 -12  -1  -1   96.49   11.10
 -12  -1  -1   85.49   11.30
 -12  -1  -1  103.39   11.70
  12   1   1   85.79   10.80
  12   1   1  107.19   14.10
  12   1   1   82.59   13.00
  12   1   1  103.29   12.00
 -13  -1  -1   40.40    9.50
 -13  -1  -1   48.70    8.20
 -13  -1  -1   62.19    9.70
  13   1   1   43.80    7.50
  13   1   1   54.79    8.20
  13   1   1   55.59    9.30
  13   1   1   43.10   11.00
 -14  -1  -1  -10.50    7.20
 -14  -1  -1    9.30    8.50
  14   1   1   -4.30    6.40
  14   1   1    3.90    6.40
  14   1   1    3.60    8.40
 -15  -1  -1   19.00   11.90
 -15  -1  -1   34.70   11.00
  15   1   1   28.20    8.70
  15   1   1   34.30   12.70
  15   1   1   20.90   10.00
 -16  -1  -1   12.40    9.80
 -16  -1  -1   13.00    9.10
  16   1   1   10.60    8.80
  16   1   1   14.80    8.40
  16   1   1    9.20   10.60
 -17  -1  -1   -6.50    8.90
  17   1   1   -3.80    9.20
  17   1   1    0.50    8.80
  17   1   1   -5.50   10.60
 -18  -1  -1   -4.20    8.70
  18   1   1  -18.60    9.70
  18   1   1    0.60   10.60
  18   1   1    3.90   10.40
 -19  -1  -1   22.40    9.10
  19   1   1    7.30   10.50
  19   1   1    4.40   11.40
  20   1   1   -1.20   13.50
  19  -2  -1  -19.60   13.90
  19  -2  -1   28.60   10.70
  18  -2  -1    5.40    9.90
  18  -2  -1   11.20   10.30
  18  -2  -1  -16.90   13.60
  17  -2  -1   11.10   10.40
  17  -2  -1    1.70   10.30
  17  -2  -1   -2.40   13.00
 -17   2   1   14.90    8.90
  16  -2  -1   13.70    9.00
  16  -2  -1    6.10   12.50
  16  -2  -1   16.10    9.00
 -16   2   1    4.80    8.40
 -16   2   1   -5.30   10.60
  15  -2  -1   -1.10    8.20
  15  -2  -1   -1.70    7.80
  15  -2  -1   -4.00   11.70
 -15   2   1   -1.50    9.80
 -15   2   1   -0.10    7.90
  14  -2  -1   84.49   13.70
  14  -2  -1   79.69   11.40
  14  -2  -1  122.99   14.20
 -14   2   1   98.39   12.30
 -14   2   1   78.09   11.10
 -14   2   1   81.79   12.00
  13  -2  -1   37.50    9.90
  13  -2  -1   32.60    7.00
  13  -2  -1   34.40    7.40
 -13   2   1   24.50    7.60
 -13   2   1   32.80    8.40
 -13   2   1   35.60    8.00
  12  -2  -1   21.10    6.10
  12  -2  -1   28.70    9.60
  12  -2  -1   16.10    7.90
  12  -2  -1   16.80    5.70
 -12   2   1   21.90    6.40
 -12   2   1   21.50   11.90
 -12   2   1   12.70    6.20
  11  -2  -1   78.89    9.80
  11  -2  -1   68.79    9.50
  11  -2  -1   55.49   10.30
 -11   2   1   95.89   11.40
 -11   2   1   62.69    9.00
 -11   2   1   62.49    9.30
 -11   2   1   73.79   12.70
  10  -2  -1  527.45   38.80
  10  -2  -1  461.25   39.50
  10  -2  -1  528.65   38.40
 -10   2   1  535.25   40.40
 -10   2   1  498.35   38.20
 -10   2   1  494.15   38.80
 -10   2   1  514.35   38.30
   9  -2  -1  301.17   22.50
   9  -2  -1  272.57   23.60
   9  -2  -1  311.17   25.90
  -9   2   1  286.07   22.30
  -9   2   1  265.67   22.80
  -9   2   1  280.07   22.30
  -9   2   1  282.87   23.00
   8  -2  -1   13.40    4.90
   8  -2  -1   23.60    6.00
   8  -2  -1   18.70    4.40
  -8   2   1    8.10    4.60
  -8   2   1   21.30    4.40
  -8   2   1   31.90    6.30
   7  -2  -1   43.00    6.70
  -7   2   1   61.39    7.60
   6  -2  -1  322.37   26.00
   6  -2  -1  369.36   26.60
   6  -2  -1  350.26   26.00
  -6   2   1  333.07   26.00
  -6   2   1  354.96   25.90
  -6   2   1  345.07   27.30
  -6   2   1  361.86   26.10
   5  -2  -1  629.24   45.50
   5  -2  -1  590.54   45.10
  -5   2   1  655.03   45.10
  -5   2   1  630.14   46.00
  -5   2   1  604.84   45.00
  -5   2   1  604.44   45.70
   4  -2  -1  401.86   30.40
   4  -2  -1  406.16   30.10
  -4   2   1  412.26   30.10
  -4   2   1  466.15   31.00
  -4   2   1  368.86   30.50
   3  -2  -1  206.08   15.60
  -3   2   1  199.38   15.80
   2  -2  -1   41.70    4.50
  -2   2   1   40.40    4.70
  -2   2   1   48.30    5.70
   1  -2  -1  128.89    9.70
  -1   2   1  127.09    9.80
   0   2   1   21.40    2.50
   1   2   1   11.70   34.50
  -2  -2  -1 1141.89   83.09
  -2  -2  -1 1144.49   83.19
   2   2   1 1175.38   83.19
  -3  -2  -1  541.85   39.90
  -3  -2  -1  536.15   39.80
   3   2   1  558.14   39.90
  -4  -2  -1 5035.10  371.46
  -4  -2  -1 5221.28  371.56
   4   2   1 5264.37  371.46
  -5  -2  -1 1794.92  132.19
  -5  -2  -1 1875.01  132.39
  -5  -2  -1 1808.72  131.89
  -5  -2  -1 1776.62  131.79
   5   2   1 1846.32  132.19
   5   2   1 1928.11  132.29
   5   2   1 1784.82  131.79
   5   2   1 1834.12  131.79
  -6  -2  -1  426.06   31.00
  -6  -2  -1  410.96   31.00
  -6  -2  -1  390.36   30.70
  -6  -2  -1  430.76   31.70
   6   2   1  427.06   30.90
   6   2   1  412.76   30.90
   6   2   1  421.76   31.70
  -7  -2  -1  768.32   57.59
  -7  -2  -1  767.92   56.99
  -7  -2  -1  772.22   56.59
  -7  -2  -1  771.92   56.89
   7   2   1  804.72   57.69
   7   2   1  772.72   56.69
   7   2   1  781.72   56.79
   7   2   1  792.62   56.89
  -8  -2  -1   64.19    7.40
  -8  -2  -1   38.00    7.60
  -8  -2  -1   63.99    7.40
   8   2   1   63.49    8.70
   8   2   1   58.39    6.40
   8   2   1   57.69    6.70
  -9  -2  -1   17.80    8.60
  -9  -2  -1    7.20    5.90
  -9  -2  -1    2.00    4.40
  -9  -2  -1    0.10    4.40
   9   2   1    1.40    4.20
   9   2   1    4.60    4.20
   9   2   1   13.60    4.70
   9   2   1    8.20    6.50
 -10  -2  -1  169.08   15.10
 -10  -2  -1  176.18   15.00
 -10  -2  -1  135.59   17.30
 -10  -2  -1  146.39   16.40
 -10  -2  -1  177.58   15.00
  10   2   1  190.78   15.40
  10   2   1  187.48   15.10
  10   2   1  159.58   14.70
 -11  -2  -1    7.90    5.90
 -11  -2  -1   -1.20    5.10
 -11  -2  -1   14.00    6.80
 -11  -2  -1   -2.50    6.00
  11   2   1    3.10    4.50
  11   2   1    6.50    5.20
  11   2   1    4.90    7.40
  11   2   1    1.20    5.10
 -12  -2  -1    4.10    6.50
 -12  -2  -1   10.70    6.10
 -12  -2  -1    7.80    7.60
  12   2   1    7.90    5.60
  12   2   1    7.20    5.40
  12   2   1   18.80    6.80
  12   2   1   10.10    8.00
 -13  -2  -1   -4.90    6.40
 -13  -2  -1    1.10    6.80
  13   2   1   -3.80    5.20
  13   2   1    0.30    5.60
  13   2   1   -3.70    6.50
  13   2   1   -0.40    8.40
 -14  -2  -1   -1.80    6.90
 -14  -2  -1    1.20    7.60
  14   2   1   -4.20    6.50
  14   2   1    3.70    7.80
  14   2   1    1.20    6.30
 -15  -2  -1   -9.80   12.20
 -15  -2  -1  -11.10    9.10
  15   2   1   -0.40    7.30
  15   2   1   23.50   10.50
 -16  -2  -1    6.80   11.70
 -16  -2  -1    9.00    9.50
  16   2   1   -5.10    7.20
  16   2   1    8.80    8.60
  16   2   1   -1.40   10.10
 -17  -2  -1    1.30    9.20
  17   2   1    9.40    9.10
  17   2   1   -3.20   10.20
  17   2   1    0.00    8.90
 -18  -2  -1    6.80    9.90
  18   2   1    3.40   11.30
  18   2   1   -0.80   10.20
  18   2   1    1.90   10.10
 -19  -2  -1   27.80    9.20
  19   2   1   13.30   10.50
  19   2   1   14.90   11.30
  19   2   1    2.10    9.60
  20   2   1  -13.90   10.50
  18  -3  -1    6.50   10.10
  18  -3  -1   -2.70    9.50
  17  -3  -1  -16.50   13.10
  17  -3  -1    6.50   10.10
  17  -3  -1    5.40    9.60
 -17   3   1  -19.00   10.20
  16  -3  -1   15.80   14.30
  16  -3  -1    5.00    9.00
  16  -3  -1   19.90    9.60
 -16   3   1   23.00    9.80
 -16   3   1   20.10    7.80
  15  -3  -1  -14.00   12.20
  15  -3  -1   13.90    8.90
  15  -3  -1    5.00    8.30
 -15   3   1   17.90    9.20
 -15   3   1   -4.00    7.80
  14  -3  -1   44.20    9.60
  14  -3  -1   40.90    9.10
  14  -3  -1   36.80   12.30
 -14   3   1   44.20    8.60
 -14   3   1   38.10    9.50
 -14   3   1   33.00   12.40
  13  -3  -1   -7.70    6.40
  13  -3  -1    3.00    6.10
  13  -3  -1  -11.40    8.30
 -13   3   1   -6.70    7.20
 -13   3   1    2.20    7.30
 -13   3   1   -2.10    6.70
  12  -3  -1  152.88   14.90
  12  -3  -1  147.99   16.70
  12  -3  -1  165.98   14.90
  12  -3  -1  148.39   16.70
 -12   3   1  134.39   15.20
 -12   3   1  125.19   14.20
 -12   3   1  164.48   16.30
  11  -3  -1  114.29   14.10
  11  -3  -1  120.59   12.40
  11  -3  -1  124.69   13.80
 -11   3   1  107.89   12.10
 -11   3   1  134.89   12.70
 -11   3   1  118.19   14.00
  10  -3  -1   75.39    8.90
  10  -3  -1   76.59    9.30
  10  -3  -1   67.29   10.00
 -10   3   1   59.59    7.90
 -10   3   1   59.49    7.70
 -10   3   1   69.59    8.80
   9  -3  -1   11.50    4.40
   9  -3  -1    6.60    5.80
  -9   3   1   11.30    4.40
  -9   3   1   10.00    4.80
  -9   3   1    8.40    5.20
   8  -3  -1   -1.80    5.10
   8  -3  -1    6.00    4.10
   8  -3  -1   -0.20    4.50
  -8   3   1    5.30    4.50
  -8   3   1    7.80    5.90
  -8   3   1    4.90    3.80
   7  -3  -1  156.48   12.70
   7  -3  -1  156.78   13.40
   7  -3  -1  137.79   12.90
  -7   3   1  151.38   13.20
  -7   3   1  146.49   12.50
  -7   3   1  141.99   12.60
   6  -3  -1  239.18   17.80
   6  -3  -1  212.48   17.10
   6  -3  -1  224.38   17.20
  -6   3   1  216.88   17.50
  -6   3   1  201.68   17.00
  -6   3   1  231.78   17.10
   5  -3  -1  469.95   33.60
   5  -3  -1  435.86   33.10
  -5   3   1  450.15   33.10
  -5   3   1  452.05   33.00
  -5   3   1  442.76   33.90
   4  -3  -1  158.58   12.10
   4  -3  -1  161.68   12.00
  -4   3   1  124.59   11.40
  -4   3   1  148.39   13.00
  -4   3   1  146.59   11.60
   3  -3  -1  969.70   65.89
  -3   3   1  877.01   66.19
  -3   3   1  926.21   66.09
  -3   3   1  866.91   65.59
   2  -3  -1  271.97   20.60
  -2   3   1  282.87   20.80
   1  -3  -1   44.00    4.20
  -1   3   1   39.30    4.70
   0   3   1    2.90    1.70
   1   3   1  744.13   53.89
  -2  -3  -1 1374.56  100.39
  -2  -3  -1 1437.16  100.49
   2   3   1 1432.86  100.49
   2   3   1 1330.77  100.39
  -3  -3  -1 2008.10  147.59
  -3  -3  -1 2034.90  147.59
   3   3   1 2106.59  147.69
  -4  -3  -1 1417.96  101.49
  -4  -3  -1 1392.66  101.69
  -4  -3  -1 1392.16  101.79
   4   3   1 1450.85  101.89
   4   3   1 1380.96  101.29
  -5  -3  -1  250.17   19.00
  -5  -3  -1  250.27   19.40
  -5  -3  -1  258.37   19.50
  -5  -3  -1  228.78   18.90
   5   3   1  249.58   19.80
  -6  -3  -1   64.19    7.50
  -6  -3  -1   70.59    7.50
  -6  -3  -1   67.09    7.40
   6   3   1   70.49    7.10
   6   3   1   77.39    8.30
   6   3   1   52.89    6.70
   6   3   1   54.89    7.60
  -7  -3  -1  288.87   22.50
  -7  -3  -1  295.97   22.30
  -7  -3  -1  292.27   23.20
   7   3   1  296.17   23.40
   7   3   1  285.67   22.00
   7   3   1  294.47   22.20
   7   3   1  281.57   22.30
  -8  -3  -1   16.80    5.40
  -8  -3  -1   11.50    6.50
  -8  -3  -1   18.50    5.00
   8   3   1   18.90    6.40
   8   3   1   24.00    6.90
   8   3   1   21.50    4.20
   8   3   1   15.20    4.50
  -9  -3  -1   14.00    5.40
  -9  -3  -1    7.50    5.80
  -9  -3  -1    3.20    4.80
   9   3   1    2.00    4.40
   9   3   1    4.80    6.50
   9   3   1    7.10    4.20
   9   3   1    8.40    5.10
 -10  -3  -1   20.70    5.90
 -10  -3  -1   18.70    6.90
 -10  -3  -1   19.90    5.60
  10   3   1   18.20    5.00
  10   3   1   21.30    5.10
  10   3   1   20.10    5.80
 -11  -3  -1    8.70    8.00
 -11  -3  -1    1.90    6.20
 -11  -3  -1    0.70    5.30
 -11  -3  -1   -3.30    5.20
  11   3   1    2.30    4.60
  11   3   1    4.60    5.00
  11   3   1    8.60    7.20
  11   3   1   -0.60    5.00
 -12  -3  -1    0.20    6.50
 -12  -3  -1   -7.70    5.40
 -12  -3  -1    8.70    6.20
  12   3   1    5.60    4.90
  12   3   1   -0.40    5.10
  12   3   1   10.90    7.90
  12   3   1   -4.20    5.30
 -13  -3  -1   -1.80    6.10
 -13  -3  -1   15.90    8.40
 -13  -3  -1   14.30    7.00
  13   3   1   16.60    8.70
  13   3   1   10.80    5.80
  13   3   1   14.60    6.00
  13   3   1    2.90    6.70
 -14  -3  -1   -5.60    7.10
 -14  -3  -1   -8.20    7.50
 -14  -3  -1    9.50    8.80
  14   3   1   -3.20    6.10
  14   3   1   11.90    7.30
  14   3   1    1.40    6.00
 -15  -3  -1  -10.80   11.50
 -15  -3  -1    8.60    8.80
  15   3   1    1.70    8.60
  15   3   1   -0.30    7.10
  15   3   1    1.40    8.20
 -16  -3  -1   -6.50   11.20
 -16  -3  -1  -10.30    8.80
  16   3   1    7.20    8.30
  16   3   1   -1.90    7.70
  16   3   1   -2.50    9.40
 -17  -3  -1    9.30   10.30
 -17  -3  -1   -3.90    9.60
  17   3   1   -8.30   10.00
  17   3   1   -5.60    8.30
  17   3   1   -3.70    8.80
 -18  -3  -1   -0.50   13.10
  18   3   1    7.00   11.50
  18   3   1   10.70   15.10
  18   3   1   29.70   12.40
 -19  -3  -1   18.10    9.60
  19   3   1  -14.50    9.30
  19   3   1  -11.60    9.30
  19   3   1    2.20   11.40
 -20  -3  -1    9.10   11.00
  20   3   1    6.90   11.20
  18  -4  -1   55.19   13.60
  18  -4  -1   55.29   18.20
  17  -4  -1   11.90   10.20
  17  -4  -1   26.00   11.40
 -17   4   1  -17.40    9.50
  16  -4  -1  -49.60   19.50
  16  -4  -1   11.20    9.50
  16  -4  -1  -16.60    9.90
  15  -4  -1   15.50    9.70
  15  -4  -1  -17.70   13.50
  15  -4  -1   25.90    9.10
 -15   4   1   22.80    9.70
  14  -4  -1   19.80   14.40
  14  -4  -1   37.50    9.20
  14  -4  -1   43.50    9.90
 -14   4   1   24.80    9.90
 -14   4   1   29.90    8.90
 -14   4   1   29.10   10.60
  13  -4  -1   23.50    7.40
  13  -4  -1   18.60    7.80
  13  -4  -1   40.20   11.80
 -13   4   1   24.20    8.20
 -13   4   1   21.30    7.20
 -13   4   1   45.90    9.20
  12  -4  -1   13.30    6.70
  12  -4  -1   -4.10    7.60
  12  -4  -1   26.50    8.20
  12  -4  -1   10.60    6.00
 -12   4   1   -1.20    5.80
 -12   4   1    3.90    6.40
 -12   4   1   -3.20    6.70
  11  -4  -1   43.40    8.80
  11  -4  -1   47.60    7.30
  11  -4  -1   35.80    6.80
  11  -4  -1   45.80    8.50
 -11   4   1   42.60    8.00
 -11   4   1   49.10    7.20
 -11   4   1   29.80    6.50
  10  -4  -1   11.20    6.30
  10  -4  -1    5.40    5.20
  10  -4  -1    2.40    5.60
 -10   4   1    8.70    4.80
 -10   4   1   16.50    6.20
 -10   4   1   16.20    5.20
   9  -4  -1  -13.60    6.00
   9  -4  -1    2.70    4.20
  -9   4   1   -0.60    4.10
  -9   4   1  -10.80    4.80
   8  -4  -1  942.61   70.69
   8  -4  -1 1005.20   70.49
   8  -4  -1  917.11   71.19
  -8   4   1  952.30   71.09
  -8   4   1  969.20   70.29
  -8   4   1 1007.50   70.49
   7  -4  -1  521.15   39.30
   7  -4  -1  529.35   38.70
   7  -4  -1  523.55   38.80
  -7   4   1  552.54   38.70
  -7   4   1  515.85   38.40
  -7   4   1  488.05   39.30
   6  -4  -1   65.89    7.10
   6  -4  -1   54.89    6.70
   6  -4  -1   56.59    6.80
  -6   4   1   47.50    6.20
   5  -4  -1  164.98   13.30
   5  -4  -1  185.08   13.90
  -5   4   1  176.48   13.40
  -5   4   1  154.08   13.10
   4  -4  -1   59.19    6.20
   4  -4  -1   50.49    5.70
  -4   4   1   59.99    5.90
  -4   4   1   62.79    6.70
  -4   4   1   42.90    5.10
   3  -4  -1  395.26   28.20
  -3   4   1  384.26   28.50
  -3   4   1  371.66   28.00
  -3   4   1  374.86   28.70
   2  -4  -1 2118.79  146.49
  -2   4   1 2065.99  146.69
  -2   4   1 1895.11  146.29
  -2   4   1 2069.59  146.69
   1  -4  -1  347.77   25.60
  -1   4   1  348.87   26.20
   0   4   1 1209.78   87.29
   1   4   1   39.90    4.60
  -2  -4  -1  205.68   16.10
  -2  -4  -1  215.78   15.90
   2   4   1  200.48   16.30
  -3  -4  -1 1675.53  120.29
  -3  -4  -1 1584.74  120.29
   3   4   1 1740.73  120.29
   3   4   1 1667.33  120.39
   4   4   1   59.69  105.69
  -5  -4  -1 2951.00  213.88
  -5  -4  -1 2888.51  213.98
  -5  -4  -1 2855.91  213.48
  -5  -4  -1 3042.20  213.58
   5   4   1 2934.61  213.48
   5   4   1 3047.00  213.38
   5   4   1 3071.59  214.08
  -6  -4  -1  229.98   18.80
   6   4   1  235.88   19.40
  -7  -4  -1   76.49    8.80
  -7  -4  -1   64.79    7.30
  -7  -4  -1   83.29    8.20
   7   4   1   70.39    8.30
   7   4   1   60.59    7.80
   7   4   1   62.89    8.80
  -8  -4  -1   48.20    7.20
  -8  -4  -1   47.00    6.80
  -8  -4  -1   65.69    7.70
   8   4   1   38.90    6.50
   8   4   1   48.70    8.30
   8   4   1   59.09    6.90
  -9  -4  -1  320.47   28.00
  -9  -4  -1  358.56   27.40
  -9  -4  -1  351.96   27.00
   9   4   1  358.96   28.80
   9   4   1  344.87   26.60
   9   4   1  340.57   27.00
   9   4   1  376.96   27.30
 -10  -4  -1    2.30    5.20
 -10  -4  -1   19.00    5.90
 -10  -4  -1    8.50    5.90
  10   4   1    4.10    4.70
  10   4   1   11.20    4.60
  10   4   1   18.00   10.80
  10   4   1   11.40    5.30
 -11  -4  -1   35.40    8.60
 -11  -4  -1   50.59    7.40
 -11  -4  -1   41.50    7.40
  11   4   1   38.40    6.80
  11   4   1   41.90    6.60
  11   4   1   45.20    9.80
  11   4   1   51.49    6.70
 -12  -4  -1    5.50    5.70
 -12  -4  -1   -1.50    5.40
 -12  -4  -1    1.20    6.90
  12   4   1   12.00    8.50
  12   4   1    4.00    5.40
  12   4   1    0.70    5.10
  12   4   1   -1.60    5.00
 -13  -4  -1   16.70    7.30
 -13  -4  -1   12.90    6.80
 -13  -4  -1    5.90    7.70
  13   4   1   16.60    6.50
  13   4   1   19.10    9.20
  13   4   1   15.60    6.20
  13   4   1   19.90    6.30
 -14  -4  -1   20.80    9.60
 -14  -4  -1   34.50    8.60
 -14  -4  -1   29.00    8.40
  14   4   1   31.10    7.40
  14   4   1   41.50    8.40
  14   4   1   27.00    7.40
 -15  -4  -1   11.40    8.60
 -15  -4  -1   -1.00   10.80
 -15  -4  -1    6.30    9.60
  15   4   1    2.70    7.10
  15   4   1   14.50    7.80
  15   4   1    3.50    8.20
 -16  -4  -1   -1.80   10.10
 -16  -4  -1  -14.70    9.20
  16   4   1    1.10    7.60
  16   4   1    4.30    9.50
  16   4   1   -2.70    8.50
 -17  -4  -1  -12.60    9.60
 -17  -4  -1   -6.00   10.40
  17   4   1    0.00    8.30
  17   4   1    2.60    8.50
  17   4   1   11.40   10.50
 -18  -4  -1  -35.30   16.30
  18   4   1  -13.50   13.10
  18   4   1    0.50   12.20
  18   4   1    4.40   14.80
 -19  -4  -1    0.20    9.80
  19   4   1   -4.80    9.50
  19   4   1   -9.60    9.40
 -20  -4  -1   37.60   10.70
  20   4   1   29.70   12.20
  18  -5  -1    8.30   11.40
  18  -5  -1    5.50    9.80
 -18   5   1  -15.90   10.50
  17  -5  -1    4.30   11.10
  17  -5  -1   12.40    9.20
 -17   5   1   -3.60    9.30
  16  -5  -1   28.80   11.40
  16  -5  -1   22.60   10.20
 -16   5   1    7.00   11.60
  15  -5  -1   28.60   11.20
  15  -5  -1   28.90    9.50
 -15   5   1   32.30   10.00
  14  -5  -1   56.39   16.30
  14  -5  -1   47.20    9.90
  14  -5  -1   67.79   11.40
 -14   5   1   51.79   11.00
 -14   5   1   43.30   10.50
  13  -5  -1   13.60   11.30
  13  -5  -1   11.10    8.20
 -13   5   1   -0.30   13.50
 -13   5   1    8.10    8.10
  12  -5  -1   -4.70    6.00
  12  -5  -1   -5.80    8.20
  12  -5  -1   -4.70    6.30
 -12   5   1   -8.00    6.80
 -12   5   1    6.30    5.10
 -12   5   1    1.20    6.50
  11  -5  -1   12.50    7.30
  11  -5  -1    1.90    6.70
  11  -5  -1   -5.90    5.70
  11  -5  -1    7.10    5.60
 -11   5   1   -8.80    5.20
 -11   5   1  -14.00    6.00
 -11   5   1   -5.50    5.20
  10  -5  -1   13.60    5.50
  10  -5  -1   12.10    6.60
  10  -5  -1   14.20    6.50
 -10   5   1   15.60    5.30
 -10   5   1   10.40    4.50
   9  -5  -1   71.09    8.00
   9  -5  -1   65.99    9.10
   9  -5  -1   72.89    8.70
  -9   5   1   67.59    7.80
  -9   5   1   62.99    8.50
  -9   5   1   60.49    7.00
   8  -5  -1   14.60    4.50
   8  -5  -1   21.30    5.30
   8  -5  -1    8.70    5.40
  -8   5   1    8.40    3.90
  -8   5   1   17.30    5.50
  -8   5   1    9.70    4.20
   7  -5  -1  285.27   23.00
   7  -5  -1  286.97   21.80
   7  -5  -1  264.27   22.30
  -7   5   1  272.37   21.10
  -7   5   1  294.47   21.80
   6  -5  -1   51.29    8.40
   6  -5  -1   46.60    6.40
  -6   5   1   45.70    5.40
  -6   5   1   39.10    6.40
  -6   5   1   46.50    5.40
   5  -5  -1  122.99   10.40
   5  -5  -1  124.49   11.00
  -5   5   1  121.09   10.50
   4  -5  -1   51.59    5.90
   4  -5  -1   38.90    5.50
  -4   5   1   50.69    5.60
  -4   5   1   63.79    6.70
  -3   5   1   69.19    8.30
   2  -5  -1  724.63   50.89
  -2   5   1  676.33   51.19
   1  -5  -1  142.89   10.40
  -1   5   1  120.99   10.00
  -1   5   1  127.79   11.00
   1   5   1   14.30   55.89
  -2  -5  -1 2817.82  196.58
  -2  -5  -1 2714.63  196.68
   2   5   1 2665.93  196.68
  -3  -5  -1 6970.80  480.65
  -3  -5  -1 6571.24  480.75
   3   5   1 6547.94  480.65
  -4  -5  -1  883.91   62.39
  -4  -5  -1  875.61   62.29
   4   5   1  871.41   62.39
   4   5   1  846.32   62.49
   4   5   1  793.12   61.69
  -5  -5  -1  519.25   41.80
  -5  -5  -1  581.04   42.20
  -5  -5  -1  600.94   42.40
   5   5   1  571.04   41.70
   5   5   1  548.45   41.60
   5   5   1  601.24   42.60
  -6  -5  -1  174.48   14.30
  -6  -5  -1  161.78   13.90
  -6  -5  -1  156.08   13.50
   6   5   1  151.88   13.70
   6   5   1  175.88   13.30
   6   5   1  162.38   18.20
  -7  -5  -1   13.20    4.50
  -7  -5  -1    9.60    4.80
  -7  -5  -1    6.70    4.20
   7   5   1    6.90    4.10
   7   5   1    2.90    5.80
   7   5   1    5.20    3.70
   7   5   1    8.40    3.20
  -8  -5  -1   15.60    7.30
  -8  -5  -1   13.70    4.70
  -8  -5  -1   13.70    5.20
   8   5   1   17.10    4.70
   8   5   1   13.40    4.30
   8   5   1   13.70    3.90
   8   5   1    4.30    6.70
  -9  -5  -1   14.70    5.70
  -9  -5  -1   13.70    5.40
  -9  -5  -1    9.90    5.80
   9   5   1   13.60    4.40
   9   5   1    8.40    7.50
   9   5   1   12.00    4.60
   9   5   1   15.00    5.20
 -10  -5  -1    3.20    5.20
 -10  -5  -1   -6.60    5.20
 -10  -5  -1    8.00    6.00
  10   5   1    0.70    4.30
  10   5   1   -8.40    8.00
  10   5   1   -3.30    5.00
  10   5   1    6.10    4.40
 -11  -5  -1   47.00    7.40
 -11  -5  -1   34.30    7.00
 -11  -5  -1   28.30    8.00
  11   5   1   40.10    6.40
  11   5   1   41.20    7.00
  11   5   1   35.90    9.90
  11   5   1   55.79    6.90
 -12  -5  -1   18.40    6.60
 -12  -5  -1   20.00    8.10
 -12  -5  -1   19.70    6.30
  12   5   1   12.30    5.40
  12   5   1   12.90    6.00
  12   5   1   13.70    8.50
  12   5   1    8.90    5.50
 -13  -5  -1   -3.70    7.20
 -13  -5  -1   -5.40    6.20
 -13  -5  -1   13.00   11.00
 -13  -5  -1   -5.20    5.90
  13   5   1    0.10    8.60
  13   5   1    5.00    5.80
  13   5   1   -0.20    5.50
  13   5   1    9.10    5.70
 -14  -5  -1  -13.40    7.60
 -14  -5  -1   -3.60    6.70
 -14  -5  -1    0.90    7.90
  14   5   1    2.90    6.90
  14   5   1   -1.60    5.90
  14   5   1    1.20    6.50
 -15  -5  -1   -8.90    8.90
 -15  -5  -1   -4.60    8.00
 -15  -5  -1  -13.60    9.40
  15   5   1   -5.80    6.70
  15   5   1    2.40    7.60
  15   5   1    0.10    7.20
 -16  -5  -1   -2.30    8.90
 -16  -5  -1  -24.40    9.20
  16   5   1    0.90    8.00
  16   5   1    2.90    8.50
 -17  -5  -1   -4.60    9.50
 -17  -5  -1  -23.40    9.90
  17   5   1   -7.20    8.30
  17   5   1   10.10    9.30
  17   5   1    8.30    9.40
 -18  -5  -1   14.90   14.80
 -18  -5  -1   31.00   16.30
  18   5   1    9.70   11.00
  18   5   1   45.50   18.10
 -19  -5  -1   -9.00   10.30
  19   5   1   -5.70    9.10
  19   5   1  -20.00    9.80
 -20  -5  -1   17.20   10.80
  20   5   1   -8.90   14.50
 -18   6   1    8.90    9.60
  17  -6  -1   -7.70    9.50
  17  -6  -1  -23.10   13.30
 -17   6   1    7.60    9.60
  16  -6  -1   10.80   11.40
  16  -6  -1   22.60   10.00
 -16   6   1    7.20    8.80
  15  -6  -1   -2.80   10.10
  15  -6  -1   -4.00    9.00
 -15   6   1   -0.10    8.80
  14  -6  -1   46.40   10.80
  14  -6  -1   23.10    9.30
 -14   6   1   15.70    9.60
 -14   6   1   13.70    9.10
  13  -6  -1   43.10    9.20
  13  -6  -1   40.50    9.90
 -13   6   1   31.20    9.10
 -13   6   1   14.60    9.20
  12  -6  -1  263.97   23.30
  12  -6  -1  265.17   23.20
 -12   6   1  263.57   23.30
 -12   6   1  263.87   25.10
  11  -6  -1   12.40   11.00
  11  -6  -1   12.70    8.10
  11  -6  -1    8.80    6.70
  11  -6  -1    8.90    6.30
 -11   6   1   11.10    6.30
 -11   6   1   -6.40    6.70
  10  -6  -1   -8.90    6.50
  10  -6  -1    7.40    5.70
  10  -6  -1    6.20    6.50
 -10   6   1    0.80    5.20
 -10   6   1    3.00    6.20
   9  -6  -1  209.08   19.70
   9  -6  -1  196.78   18.80
  -9   6   1  227.08   18.10
  -9   6   1  216.38   19.30
   8  -6  -1   13.90    4.50
   8  -6  -1    8.60    5.30
   8  -6  -1    8.00    5.20
  -8   6   1   15.90    4.40
  -8   6   1   12.00    5.30
   7  -6  -1 2550.74  198.18
   7  -6  -1 2705.03  196.68
   7  -6  -1 2626.34  197.18
  -7   6   1 2828.22  196.78
  -7   6   1 2934.81  197.48
   6  -6  -1  816.72   61.99
   6  -6  -1  837.42   62.49
  -6   6   1  870.61   62.09
  -6   6   1  881.31   63.09
   5  -6  -1  294.97   24.80
   5  -6  -1  305.67   23.60
  -5   6   1  338.67   23.80
   4  -6  -1   31.20    4.30
   4  -6  -1   26.40    3.80
  -4   6   1   29.50    5.20
  -4   6   1   30.10    3.90
   3  -6  -1  344.67   24.20
  -3   6   1  314.97   24.90
  -3   6   1  309.97   24.00
   2  -6  -1  316.77   23.30
  -2   6   1  311.37   23.10
  -2   6   1  309.77   23.90
   1  -6  -1  179.28   13.80
  -1   6   1  175.78   13.60
  -1   6   1  183.28   14.40
   0  -6  -1 1885.51  133.09
   0   6   1 1812.92  133.39
   1   6   1  694.43   50.89
  -2  -6  -1  214.88   16.90
  -2  -6  -1  212.48   16.70
   2   6   1  207.48   17.00
  -3  -6  -1 1188.08   85.89
  -3  -6  -1 1194.08   85.69
   3   6   1 1127.59   85.79
   3   6   1 1215.68   85.09
  -4  -6  -1  218.88   18.30
  -4  -6  -1  215.88   17.80
   4   6   1  228.98   18.10
  -5  -6  -1  273.57   22.00
  -5  -6  -1  272.27   22.00
   5   6   1  290.57   21.50
   5   6   1  282.27   22.50
   6   6   1   29.40    6.20
  -7  -6  -1  418.16   31.50
  -7  -6  -1  401.76   31.30
  -7  -6  -1  419.16   32.10
   7   6   1  412.16   31.30
   7   6   1  430.56   31.10
   7   6   1  411.76   32.50
  -8  -6  -1  308.37   23.60
  -8  -6  -1  319.57   23.60
  -8  -6  -1  302.67   25.40
   8   6   1  275.07   25.00
   8   6   1  318.17   23.20
   8   6   1  258.77   22.60
   8   6   1  319.77   23.50
  -9  -6  -1  450.95   35.20
  -9  -6  -1  458.45   34.10
  -9  -6  -1  465.05   34.40
   9   6   1  461.75   34.10
   9   6   1  452.95   33.80
   9   6   1  418.76   35.60
   9   6   1  426.36   33.30
 -10  -6  -1    4.10    5.90
 -10  -6  -1    9.40    6.00
 -10  -6  -1   15.60    5.70
  10   6   1   -0.30    7.80
  10   6   1   10.00    4.60
  10   6   1    7.80    4.40
  10   6   1   -3.50    5.00
 -11  -6  -1  -10.30    5.70
 -11  -6  -1    4.80    6.40
 -11  -6  -1    5.80    5.40
  11   6   1    2.70    7.90
  11   6   1    3.40    4.60
  11   6   1   -2.80    4.60
  11   6   1   -7.20    5.10
 -12  -6  -1   22.00    7.00
 -12  -6  -1   23.00    7.80
 -12  -6  -1   18.40    8.00
  12   6   1   19.60    9.00
  12   6   1   26.00    5.80
  12   6   1   19.70    5.80
  12   6   1    9.50    6.00
 -13  -6  -1    7.20    6.50
 -13  -6  -1   12.40    8.20
 -13  -6  -1    2.80    7.00
  13   6   1    0.70    6.10
  13   6   1    0.90    5.50
  13   6   1   13.40    8.70
  13   6   1    3.10    5.80
 -14  -6  -1    9.80    6.80
 -14  -6  -1    7.70    8.60
 -14  -6  -1    6.30    8.40
  14   6   1   17.60    6.70
  14   6   1   17.00    7.50
  14   6   1   17.90    6.80
 -15  -6  -1   -6.40   12.10
 -15  -6  -1    6.80    9.60
 -15  -6  -1    2.50    8.40
  15   6   1    2.30   10.40
  15   6   1   -0.70    6.50
  15   6   1    1.20    7.60
  15   6   1   -0.90    6.50
 -16  -6  -1    8.00    9.80
 -16  -6  -1   11.40   11.00
 -16  -6  -1    3.00   10.60
  16   6   1   -2.90    8.00
  16   6   1   -4.40    7.90
  16   6   1    1.50   12.50
  16   6   1   17.40    7.90
 -17  -6  -1  -22.90   10.20
 -17  -6  -1    2.90    9.60
  17   6   1  -10.20    8.50
  17   6   1    2.60    8.20
  17   6   1   -4.60   14.50
 -18  -6  -1   -3.90   15.40
 -18  -6  -1   18.70   16.40
  18   6   1   -7.70   14.10
  18   6   1   16.80   14.80
 -19  -6  -1   27.60   11.90
  19   6   1   14.90   10.30
  19   6   1   11.80    9.20
 -20  -6  -1    4.30   13.10
  20   6   1    8.60   14.50
 -18   7   1  -16.20    9.70
  17  -7  -1  -13.10   16.70
  17  -7  -1    6.00    9.50
 -17   7   1   -4.60   12.30
  16  -7  -1  -15.90    8.70
  16  -7  -1  -11.40   10.70
 -16   7   1   -0.90    8.40
  15  -7  -1   26.60   10.80
  15  -7  -1   38.50   12.10
 -15   7   1   11.70   10.20
  14  -7  -1   -3.20    9.80
  14  -7  -1   -6.10    8.80
 -14   7   1    5.40    9.00
 -14   7   1   -8.30    8.50
  13  -7  -1    0.50    8.30
  13  -7  -1    9.70    9.00
 -13   7   1  -11.60    8.30
 -13   7   1   -3.40    8.40
  12  -7  -1    6.20    7.50
 -12   7   1  -10.00    7.20
 -12   7   1  -15.80   10.50
  11  -7  -1   23.90    7.30
  11  -7  -1   30.30    7.80
  11  -7  -1   42.80   10.10
 -11   7   1   16.20    7.80
 -11   7   1   26.70    7.50
  10  -7  -1    7.60    5.80
  10  -7  -1    0.80    6.30
  10  -7  -1   21.80    7.90
 -10   7   1    3.90    5.50
 -10   7   1    3.50    6.20
   9  -7  -1    0.50    4.80
   9  -7  -1   10.80    6.10
  -9   7   1   -2.60    4.40
  -9   7   1   -0.30    5.50
  -9   7   1    2.40    4.70
   8  -7  -1    4.40    5.10
   8  -7  -1    7.30    4.40
  -8   7   1    2.20    4.20
  -8   7   1    2.40    5.00
  -8   7   1    6.30    7.80
   7  -7  -1   25.10    4.90
   7  -7  -1   29.00    5.90
  -7   7   1   24.80    4.80
  -7   7   1   21.40    5.70
   6  -7  -1   68.89    8.00
   6  -7  -1   60.49    8.00
  -6   7   1   70.39    8.00
  -6   7   1   72.09    8.20
   5  -7  -1  323.87   25.10
   5  -7  -1  329.87   24.70
  -5   7   1  325.67   24.80
   4  -7  -1  582.14   42.90
   4  -7  -1  570.24   42.60
  -4   7   1  597.04   42.70
   3  -7  -1  281.87   21.10
  -3   7   1  284.77   22.10
  -3   7   1  273.37   21.10
   2  -7  -1   49.40    5.40
  -2   7   1   56.29    5.50
  -2   7   1   51.39    6.00
   1  -7  -1    0.40    2.20
  -1   7   1   -0.40    2.70
  -1   7   1    0.40    1.90
   0  -7  -1  665.13   47.20
   0   7   1  631.04   46.90
   0   7   1  649.14   47.60
   1   7   1  178.28   14.70
  -2  -7  -1   52.59    6.00
  -2  -7  -1   45.70    6.00
   2   7   1   49.99    6.00
  -3  -7  -1    5.10    3.40
  -3  -7  -1    1.60    3.30
   3   7   1    4.80    3.70
  -4  -7  -1   66.39    7.00
  -4  -7  -1   60.79    7.00
   4   7   1   55.29    5.70
   4   7   1   52.69    6.80
  -5  -7  -1    5.30    3.70
  -5  -7  -1    3.40    3.40
   5   7   1    4.50    4.30
   5   7   1    4.30    2.70
   5   7   1   -3.10    3.70
  -6  -7  -1   25.70    5.20
  -6  -7  -1   27.90    4.70
   6   7   1   32.00    7.20
   6   7   1   18.70    6.00
   6   7   1   29.50    4.20
   6   7   1   17.10    4.80
  -7  -7  -1  481.65   36.00
  -7  -7  -1  447.46   35.10
   7   7   1  467.45   35.10
   7   7   1  484.65   35.00
   7   7   1  442.36   36.30
   7   7   1  485.45   36.10
  -8  -7  -1    8.60    5.20
  -8  -7  -1    8.80    5.80
  -8  -7  -1   11.30    4.90
   8   7   1    5.40    5.20
   8   7   1    8.10    4.20
   8   7   1    3.90    7.20
  -9  -7  -1    9.80    5.70
  -9  -7  -1   -0.70    5.40
  -9  -7  -1    2.40    5.40
   9   7   1    1.10    7.20
   9   7   1    6.70    4.30
   9   7   1    3.30    5.70
 -10  -7  -1   33.40    7.70
 -10  -7  -1   24.90    7.40
 -10  -7  -1   46.40    7.20
  10   7   1   43.20   10.00
  10   7   1   47.70    5.60
  10   7   1   38.60    7.30
  10   7   1   26.40    5.90
 -11  -7  -1  159.18   14.70
 -11  -7  -1  177.38   16.00
 -11  -7  -1  165.28   16.50
  11   7   1  126.89   13.50
  11   7   1  159.88   15.40
  11   7   1  148.49   17.50
 -12  -7  -1   55.99    9.40
 -12  -7  -1   50.89    8.30
  12   7   1   45.70    7.40
  12   7   1   64.79    8.90
  12   7   1   55.79   11.30
 -13  -7  -1    5.30    6.70
 -13  -7  -1   -1.90    7.20
 -13  -7  -1    0.60    7.40
  13   7   1    4.40    6.60
  13   7   1    8.80    9.70
  13   7   1    0.30    5.40
  13   7   1    8.60    5.10
 -14  -7  -1   21.70    9.90
 -14  -7  -1   14.20    7.60
 -14  -7  -1   -4.70    8.20
  14   7   1    7.10    6.00
  14   7   1   34.60   11.10
  14   7   1    4.90    7.30
  14   7   1   -0.70    5.90
 -15  -7  -1   10.80    9.90
 -15  -7  -1   -4.90   16.40
 -15  -7  -1    0.40    7.40
  15   7   1   12.30   10.00
  15   7   1    4.30    6.50
  15   7   1   -1.80    7.80
 -16  -7  -1    3.20    9.70
 -16  -7  -1  -11.50   10.70
 -16  -7  -1   -0.40   10.60
  16   7   1   10.10    8.70
  16   7   1    7.10    8.10
  16   7   1   12.30    7.50
  16   7   1  -14.00   12.50
 -17  -7  -1    8.80   10.80
 -17  -7  -1   -4.50   10.30
 -17  -7  -1  -16.00   10.80
  17   7   1   -0.10    8.80
  17   7   1  -34.20   12.70
  17   7   1    9.10    8.90
 -18  -7  -1  -17.60   14.80
 -18  -7  -1    5.80   18.30
  18   7   1   -2.20   13.10
  18   7   1   11.50   12.40
 -19  -7  -1   11.40   16.30
 -19  -7  -1  -11.00   11.20
  19   7   1    3.50    9.30
  19   7   1   -2.00    9.50
 -20  -7  -1   17.40   14.50
  20   7   1   18.40   11.20
 -17   8   1   -0.90    8.70
  16  -8  -1    2.70   13.60
  16  -8  -1  -15.80    9.20
 -16   8   1  -10.70    8.30
  15  -8  -1   18.30   10.20
  15  -8  -1    8.20   11.60
 -15   8   1   -2.20    8.30
  14  -8  -1  179.78   19.70
  14  -8  -1  162.88   19.90
 -14   8   1  161.58   20.00
  13  -8  -1   23.60   10.40
  13  -8  -1   20.80    9.40
 -13   8   1    8.90    9.00
 -13   8   1    1.60    9.40
  12  -8  -1  136.69   15.80
  12  -8  -1  147.59   16.40
 -12   8   1  107.69   15.10
 -12   8   1  114.89   13.90
  11  -8  -1   23.90    8.20
  11  -8  -1   14.80    9.00
 -11   8   1   13.90    8.70
 -11   8   1   28.10    9.10
  10  -8  -1    3.70    6.80
  10  -8  -1   17.10    9.70
  10  -8  -1    9.50    6.30
 -10   8   1   14.90    6.50
 -10   8   1    2.90    6.90
   9  -8  -1   -1.40    5.90
   9  -8  -1    7.10    5.50
   9  -8  -1   23.60    7.70
  -9   8   1   -4.70    5.50
  -9   8   1    3.80    5.20
  -9   8   1   -4.70    5.10
   8  -8  -1    8.20    7.20
   8  -8  -1    2.80    4.20
  -8   8   1   -1.60    5.10
  -8   8   1    1.00    4.60
  -8   8   1    7.00    4.60
   7  -8  -1  570.84   45.70
   7  -8  -1  608.34   45.10
  -7   8   1  555.94   45.20
  -7   8   1  683.73   47.40
  -7   8   1  648.24   46.30
   6  -8  -1   11.50    3.90
   6  -8  -1   12.00    4.30
  -6   8   1    1.20    4.50
  -6   8   1    1.60    3.40
  -6   8   1    7.00    3.80
   5  -8  -1   33.50    5.00
   5  -8  -1   28.30    5.20
  -5   8   1   39.60    6.10
  -5   8   1   37.20    5.00
   4  -8  -1  195.58   15.30
   4  -8  -1  190.28   15.10
  -4   8   1  184.88   15.30
  -4   8   1  187.18   16.30
   3  -8  -1  616.04   46.90
   3  -8  -1  651.33   47.10
  -3   8   1  661.83   48.00
  -3   8   1  650.03   48.00
   1  -8  -1    0.30    2.20
  -1   8   1    6.00    3.10
  -1   8   1    7.50    2.20
   0  -8  -1  377.86   27.90
   0   8   1  374.26   27.70
   0   8   1  381.46   28.60
  -1  -8  -1   16.20    3.90
   1   8   1   12.60    4.00
   1   8   1   16.80    2.40
  -2  -8  -1   64.69    7.70
  -2  -8  -1   53.69    6.80
   2   8   1   74.79    8.30
  -3  -8  -1  175.38   16.60
  -3  -8  -1  150.38   14.00
   3   8   1  164.78   14.40
  -4  -8  -1  671.73   49.10
  -4  -8  -1  624.04   48.60
   4   8   1  661.53   49.10
   4   8   1  674.43   47.60
  -5  -8  -1   99.19   10.70
  -5  -8  -1  117.69   11.70
   5   8   1  129.69    9.90
   5   8   1  127.69   12.60
  -6  -8  -1  240.88   20.50
  -6  -8  -1  251.47   21.40
   6   8   1  280.67   22.20
   6   8   1  273.27   19.90
   6   8   1  257.67   20.70
  -7  -8  -1   42.40    7.20
  -7  -8  -1   49.90    6.40
   7   8   1   41.40    7.60
   7   8   1   43.80    6.60
   7   8   1   48.60    5.50
   7   8   1   40.30    7.60
  -8  -8  -1  152.98   14.50
  -8  -8  -1  124.19   14.20
   8   8   1  146.49   13.90
   8   8   1  138.49   15.70
   8   8   1  149.29   14.50
   8   8   1  166.88   16.20
  -9  -8  -1   58.19    8.20
  -9  -8  -1   39.30    7.60
  -9  -8  -1   40.30    7.70
   9   8   1   31.10    6.10
   9   8   1   45.60    7.50
   9   8   1   45.60    8.30
   9   8   1   64.29   10.30
   9   8   1   49.30    6.90
 -10  -8  -1   68.79    9.00
 -10  -8  -1   66.29    9.40
 -10  -8  -1   68.19    9.70
  10   8   1   53.69    9.00
  10   8   1   87.69   12.30
  10   8   1   89.79   10.00
  10   8   1   59.09    7.50
  10   8   1   47.20    9.80
 -11  -8  -1  151.88   18.10
 -11  -8  -1  177.48   17.70
 -11  -8  -1  198.68   17.40
  11   8   1  161.38   16.60
  11   8   1  169.08   15.10
  11   8   1  154.08   18.70
  11   8   1  175.38   20.90
  11   8   1  170.38   16.30
 -12  -8  -1   15.70    6.60
 -12  -8  -1   15.90    7.80
 -12  -8  -1   15.00    7.80
  12   8   1   11.70    6.70
  12   8   1   11.30    5.90
  12   8   1   14.30    5.30
  12   8   1   14.10   10.10
 -13  -8  -1   46.30    9.90
 -13  -8  -1   51.79    8.70
 -13  -8  -1   24.60    9.30
  13   8   1   39.00    7.10
  13   8   1   43.60    8.50
  13   8   1   59.89   18.30
  13   8   1   32.50    6.90
  13   8   1   34.80   11.40
 -14  -8  -1   18.60    9.50
 -14  -8  -1   18.70    9.20
 -14  -8  -1   15.40    7.60
  14   8   1   23.40    6.40
  14   8   1   24.90    6.60
  14   8   1    7.80   11.40
  14   8   1   16.10    8.30
 -15  -8  -1    3.30    8.00
 -15  -8  -1   46.00   18.00
 -15  -8  -1   -5.00   11.80
 -15  -8  -1   -2.10    9.60
  15   8   1   -2.30    9.80
  15   8   1   12.70    6.70
  15   8   1    7.00   12.50
  15   8   1    5.40    6.80
 -16  -8  -1    5.50   11.20
 -16  -8  -1   -2.70   10.00
 -16  -8  -1   -7.50   10.90
  16   8   1    1.00   10.10
  16   8   1    0.80    8.60
  16   8   1    5.50    6.90
  16   8   1  -26.40   12.00
 -17  -8  -1   -0.40   11.10
 -17  -8  -1  -13.90   10.80
 -17  -8  -1  -13.40   10.60
  17   8   1   -7.10    7.70
  17   8   1  -10.80    8.40
  17   8   1   12.90   14.70
 -18  -8  -1   -3.30   11.90
 -18  -8  -1   22.30   13.90
  18   8   1   23.90    9.20
  18   8   1    2.40    9.90
 -19  -8  -1   13.80   11.50
 -19  -8  -1   13.80   13.00
  19   8   1   17.70    9.50
  19   8   1    5.60    9.50
 -20  -8  -1   23.00   12.20
  20   8   1    4.00   10.50
 -17   9   1   -1.50    8.20
  16  -9  -1    2.00    9.80
 -16   9   1   -5.00    7.80
  15  -9  -1    8.70    9.70
  15  -9  -1   -9.30   12.70
 -15   9   1    1.60    8.50
  14  -9  -1   -8.90   11.80
  14  -9  -1    7.20    9.40
 -14   9   1   -6.60   14.20
  13  -9  -1   -7.30   10.50
  13  -9  -1   -4.70    8.80
 -13   9   1   -2.30    9.30
 -13   9   1    1.50    8.60
  12  -9  -1  -10.50    9.10
  12  -9  -1   -5.00    8.00
 -12   9   1    4.10    8.00
 -12   9   1  -28.20    8.40
  11  -9  -1   27.90    8.70
 -11   9   1    5.10    8.70
 -11   9   1   21.90    7.70
  10  -9  -1    0.20    6.70
  10  -9  -1    7.30    7.30
 -10   9   1   12.80    6.60
 -10   9   1   -1.60    7.00
   9  -9  -1   -5.10    5.70
   9  -9  -1   -1.90    6.00
  -9   9   1    1.70    5.60
  -9   9   1   -8.70    5.90
   8  -9  -1   19.90    6.50
   8  -9  -1   -7.00    5.40
   8  -9  -1   -5.10    4.70
  -8   9   1   -2.40    4.50
  -8   9   1   -2.60    5.10
  -8   9   1   -9.00    5.00
   7  -9  -1   -1.20    5.10
   7  -9  -1   -4.20    3.80
  -7   9   1   -3.80    4.60
  -7   9   1   -1.20    4.10
  -7   9   1   -4.50    4.10
   6  -9  -1   38.40    6.10
   6  -9  -1   35.40    5.40
  -6   9   1   35.70    5.50
  -6   9   1   37.30    6.50
  -6   9   1   34.60    5.50
   5  -9  -1   -1.00    3.30
   5  -9  -1    2.80    3.30
  -5   9   1    5.20    5.90
  -5   9   1   -1.60    4.40
  -5   9   1    1.80    3.60
   4  -9  -1   80.99    9.60
   4  -9  -1   54.69    7.30
  -4   9   1   82.19    8.40
  -4   9   1   60.59    6.90
   3  -9  -1   77.99    7.50
   3  -9  -1   66.19    7.40
  -3   9   1   80.19    8.00
  -3   9   1   80.19   10.30
  -3   9   1   87.29   10.30
   2  -9  -1   19.60    3.50
  -2   9   1   19.00    4.90
  -2   9   1   15.80    3.80
   1  -9  -1    3.30    2.50
  -1   9   1    3.50    3.40
  -1   9   1    2.40    2.50
   0  -9  -1  102.39    9.10
   0   9   1  108.59   10.50
   0   9   1  113.29    9.00
  -1  -9  -1  220.48   17.00
   1   9   1  203.58   16.50
   1   9   1  225.68   17.70
  -2  -9  -1   17.10    4.60
  -2  -9  -1   11.10    3.80
   2   9   1   14.50    4.50
   2   9   1   16.60    2.60
  -3  -9  -1   13.70    3.90
  -3  -9  -1   14.10    4.40
   3   9   1    8.20    4.60
  -4  -9  -1   35.90    6.30
   4   9   1   39.10    6.50
  -5  -9  -1   61.49    8.10
  -5  -9  -1   60.99    7.50
   5   9   1   66.59    8.40
   5   9   1   61.39    6.30
  -6  -9  -1  239.68   20.80
   6   9   1  292.87   22.60
   6   9   1  266.17   20.00
   6   9   1  252.17   21.00
  -7  -9  -1  310.67   25.60
  -7  -9  -1  315.17   24.50
   7   9   1  269.07   24.40
   7   9   1  321.07   23.60
   7   9   1  343.97   26.50
  -8  -9  -1   47.70    7.60
  -8  -9  -1   39.80    7.50
   8   9   1   36.70    5.50
   8   9   1   33.20    6.20
   8   9   1   54.29    9.00
   8   9   1   55.79    7.90
  -9  -9  -1  312.97   26.70
  -9  -9  -1  291.97   25.70
  -9  -9  -1  301.57   25.90
   9   9   1  296.47   24.60
   9   9   1  354.16   26.00
   9   9   1  366.66   28.30
   9   9   1  318.07   25.60
 -10  -9  -1  -16.80    6.10
 -10  -9  -1   -1.40    6.00
 -10  -9  -1    2.90    6.00
  10   9   1   -0.80    8.00
  10   9   1    2.20    8.30
  10   9   1    1.40    4.80
  10   9   1    1.50    6.60
  10   9   1   -2.50    4.40
 -11  -9  -1   25.60    7.70
 -11  -9  -1   21.80    6.80
 -11  -9  -1   17.70    7.50
  11   9   1   28.10    9.70
  11   9   1   24.30    5.80
  11   9   1   18.90    5.30
  11   9   1   15.50    9.00
  11   9   1   23.20    7.60
 -12  -9  -1    1.70    6.30
 -12  -9  -1   -0.70    7.30
 -12  -9  -1   -6.30    7.60
  12   9   1  -11.10    6.70
  12   9   1   29.60   13.50
  12   9   1    0.70    4.90
  12   9   1  -18.30    8.50
 -13  -9  -1   -3.80    8.70
 -13  -9  -1    1.20    6.40
 -13  -9  -1   -8.50    7.60
  13   9   1   -9.60    9.90
  13   9   1   -0.90    5.10
  13   9   1    1.50    5.40
  13   9   1  -11.80    6.90
 -14  -9  -1    3.20    9.40
 -14  -9  -1    0.80    7.30
 -14  -9  -1  -10.60    9.20
  14   9   1    9.50    6.00
  14   9   1    5.40    8.10
  14   9   1    3.80    5.80
 -15  -9  -1    6.60    8.70
 -15  -9  -1   20.50   11.30
 -15  -9  -1   14.20   13.90
  15   9   1   17.40    6.40
  15   9   1   14.10    6.50
  15   9   1  -11.30   12.90
 -16  -9  -1    1.70    7.90
 -16  -9  -1    2.90   11.50
 -16  -9  -1   10.20   11.40
  16   9   1  -24.90   13.00
  16   9   1   -2.30    6.40
  16   9   1   -2.70    8.90
  16   9   1    1.50    6.50
 -17  -9  -1   -7.50   11.60
 -17  -9  -1   -0.90   11.50
 -17  -9  -1   13.20   12.20
  17   9   1   -0.20    7.20
  17   9   1   13.40    9.60
  17   9   1   18.60   15.40
 -18  -9  -1  -16.00   12.40
 -18  -9  -1  -23.30   10.90
 -18  -9  -1  -13.30   12.00
  18   9   1    4.70    8.00
  18   9   1  -20.00    9.40
 -19  -9  -1    6.70   11.50
 -19  -9  -1  -16.10   14.00
  19   9   1   -3.30    8.30
  19   9   1   -3.00    9.90
 -20  -9  -1   -2.10   10.70
 -16  10   1    5.90    8.00
  15 -10  -1    0.80   13.80
 -15  10   1    4.60    8.90
  14 -10  -1   -9.80   13.00
  14 -10  -1   -6.50    9.10
 -14  10   1   -1.20    8.80
  13 -10  -1   -5.00   12.60
  13 -10  -1   25.30   15.80
 -13  10   1   -2.40    9.10
  12 -10  -1   80.09   12.80
  12 -10  -1   99.39   14.20
 -12  10   1   64.69   11.70
 -12  10   1   71.99   12.70
  11 -10  -1   -9.50    8.90
  11 -10  -1  -10.00    7.80
 -11  10   1    2.60    7.40
  10 -10  -1   10.00    7.90
  10 -10  -1    8.80    7.90
 -10  10   1  -11.50    7.60
 -10  10   1   13.70    7.10
   9 -10  -1   -5.00    6.40
   9 -10  -1    2.90    6.70
  -9  10   1   -4.70    5.80
  -9  10   1  -12.50    5.50
  -9  10   1  -10.00    6.60
   8 -10  -1    6.60    5.70
   8 -10  -1   -4.10    6.00
  -8  10   1  -10.90    5.40
  -8  10   1   -0.60    5.30
  -8  10   1    3.70    5.30
   7 -10  -1   69.59    8.30
   7 -10  -1   71.99    8.90
   7 -10  -1   78.69   12.00
  -7  10   1   60.79    7.80
  -7  10   1   50.39    7.40
  -7  10   1   63.69    8.70
   6 -10  -1   37.80    5.60
   6 -10  -1   31.70    6.30
  -6  10   1   37.00    5.90
  -6  10   1   31.20    6.40
  -6  10   1   29.40    5.60
   5 -10  -1   13.30    4.10
   5 -10  -1   10.30    4.30
  -5  10   1    4.30    4.70
  -5  10   1   15.50    4.30
  -5  10   1   19.50    4.60
  -4  10   1   44.80    6.80
  -4  10   1   39.30    5.60
  -4  10   1   49.50    5.80
   3 -10  -1  178.48   14.30
   3 -10  -1  168.58   14.30
  -3  10   1  177.38   14.70
  -3  10   1  172.98   14.80
  -3  10   1  193.28   16.30
  -3  10   1  195.28   16.70
   2 -10  -1  298.17   24.80
   2 -10  -1  335.77   25.00
  -2  10   1  357.46   25.80
  -2  10   1  342.97   26.40
  -2  10   1  345.47   25.20
   1 -10  -1    0.20    2.50
  -1  10   1   -0.30    2.50
  -1  10   1    3.90    2.40
  -1  10   1   -1.50    3.80
   0 -10  -1   11.90    3.00
   0  10   1    4.70    3.80
   0  10   1    7.20    2.70
  -1 -10  -1   12.90    3.20
  -1 -10  -1    6.00    3.60
   1  10   1    8.90    4.20
   1  10   1   13.10    2.50
   1  10   1    4.20    3.50
  -2 -10  -1   79.59   11.70
  -2 -10  -1   82.49    7.60
  -2 -10  -1   79.89   10.20
   2  10   1  104.89   10.60
   2  10   1   87.99    7.30
  -3 -10  -1  933.01   75.09
  -3 -10  -1 1048.20   76.09
   3  10   1 1126.29   77.29
  -4 -10  -1   34.40    6.50
   4  10   1   31.00    6.30
  -5 -10  -1  493.55   39.00
   5  10   1  484.75   38.10
   5  10   1  547.05   39.50
  -6 -10  -1    4.10    4.90
  -6 -10  -1   -2.90    4.80
   6  10   1   -1.40    5.90
   6  10   1   -5.00    3.90
   6  10   1    2.10    2.90
  -7 -10  -1    9.70    5.40
  -7 -10  -1    5.70    5.30
   7  10   1    4.20    3.40
   7  10   1    0.00    4.10
   7  10   1    3.90    6.50
  -8 -10  -1  391.96   32.60
   8  10   1  403.26   30.70
   8  10   1  383.06   31.50
   8  10   1  469.95   34.30
  -9 -10  -1  111.99   12.60
  -9 -10  -1  139.59   14.40
  -9 -10  -1  118.49   13.70
   9  10   1  113.99   11.60
   9  10   1  131.29   13.00
 -10 -10  -1    6.90    6.30
 -10 -10  -1    5.10    6.50
  10  10   1    9.10    5.20
  10  10   1   15.80    9.10
  10  10   1    8.80    7.40
 -11 -10  -1    8.50    6.50
 -11 -10  -1    5.60    8.00
 -11 -10  -1    2.70   12.10
  11  10   1    7.00    7.00
  11  10   1   13.90    7.50
  11  10   1   -5.30    8.70
  11  10   1    4.40    4.80
 -12 -10  -1  -19.50    7.90
 -12 -10  -1   -2.90    7.00
 -12 -10  -1    0.90    6.20
  12  10   1   -3.00    7.20
  12  10   1   -0.10    4.70
  12  10   1   -5.70    5.00
  12  10   1   -2.50    9.70
 -13 -10  -1    8.30    9.70
 -13 -10  -1    7.20    7.10
 -13 -10  -1   12.20    9.10
  13  10   1   -2.60    5.40
  13  10   1    4.60    5.30
  13  10   1   -2.80    8.00
  13  10   1   -2.20   10.60
 -14 -10  -1   -2.20    9.30
 -14 -10  -1  -18.50    9.70
 -14 -10  -1    3.70    7.30
  14  10   1   -5.90    8.30
  14  10   1   -1.90    5.60
  14  10   1  -16.20   11.50
  14  10   1    5.80    5.60
 -15 -10  -1   10.00    8.10
 -15 -10  -1   31.90   12.40
 -15 -10  -1  -11.00   10.60
  15  10   1   10.00    6.00
  15  10   1    8.50    7.00
  15  10   1  -12.60   12.70
  15  10   1    8.10   13.60
 -16 -10  -1    7.40    8.60
 -16 -10  -1    0.60   11.90
 -16 -10  -1   -1.10   13.30
  16  10   1  -10.20   16.20
  16  10   1   11.50    6.80
  16  10   1   -9.40    9.50
  16  10   1   -1.90    6.40
 -17 -10  -1   -5.90   13.40
 -17 -10  -1   -4.00   12.50
 -17 -10  -1    2.00   12.10
  17  10   1   -8.90    9.70
  17  10   1    3.30    6.70
  17  10   1    2.80    7.00
 -18 -10  -1  -10.20   11.50
  18  10   1    1.10    7.30
 -19 -10  -1  -39.10   15.50
 -19 -10  -1   -7.40   11.20
 -20 -10  -1   17.50   13.60
 -16  11   1   -4.90    7.20
 -15  11   1    4.40    8.90
  14 -11  -1   -2.70    9.80
 -14  11   1   18.90    9.10
  13 -11  -1   -9.80   16.20
  13 -11  -1   -8.60    9.20
 -13  11   1   -9.70    8.90
  12 -11  -1    2.70    9.80
  12 -11  -1  -27.50   16.90
 -12  11   1   -5.10    7.80
 -12  11   1   -2.40    8.70
  11 -11  -1   87.39   13.10
  11 -11  -1   95.29   14.60
 -11  11   1   85.99   12.10
 -11  11   1   76.69   12.90
  10 -11  -1   10.40    8.30
  10 -11  -1   19.50    9.80
 -10  11   1    9.00    7.60
 -10  11   1   -5.40    8.60
   9 -11  -1    9.60    8.50
   9 -11  -1   15.90   11.70
  -9  11   1   -2.50    6.60
  -9  11   1    4.50    7.50
  -9  11   1   -4.70    8.20
   8 -11  -1   14.10    6.50
   8 -11  -1    9.30    6.70
  -8  11   1    7.80    6.30
  -8  11   1   -1.80    5.90
  -8  11   1    8.50    6.20
   7 -11  -1   10.10    5.60
   7 -11  -1    8.00    5.90
  -7  11   1   14.40    5.70
  -7  11   1    7.50    5.70
  -7  11   1   -0.10    5.00
   6 -11  -1   -5.80    4.40
   6 -11  -1    0.10    5.10
  -6  11   1    0.20    4.30
  -6  11   1   -4.80    4.50
  -6  11   1   -0.10    5.20
   5 -11  -1    9.70    4.10
   5 -11  -1    6.00    4.90
  -5  11   1   12.50    4.60
  -5  11   1    6.40    4.60
  -5  11   1    9.80    5.20
   4 -11  -1   32.40    5.10
  -4  11   1   41.50    6.70
  -4  11   1   34.30    5.40
  -4  11   1   35.90    5.60
   3 -11  -1   36.80    4.70
   3 -11  -1   35.70    4.90
  -3  11   1   31.60    5.20
  -3  11   1   41.60    6.30
  -3  11   1   27.10    6.30
  -3  11   1   36.90    5.20
   2 -11  -1    2.60    3.00
   2 -11  -1    2.30    2.90
  -2  11   1    0.10    3.50
  -2  11   1    2.80    4.50
  -2  11   1    3.80    4.20
  -2  11   1    4.80    3.40
   1 -11  -1   10.30    3.00
  -1  11   1   13.70    4.60
  -1  11   1    9.60    4.60
  -1  11   1    2.60    3.80
  -1  11   1    6.20    3.30
   0 -11  -1  125.89   11.20
   0 -11  -1  136.29   11.80
   0  11   1  142.69   13.10
   0  11   1  141.89   11.40
   0  11   1  146.49   12.40
  -1 -11  -1   -0.70    2.70
  -1 -11  -1   -0.40    2.90
  -1 -11  -1    6.40    5.80
   1  11   1    0.40    2.40
   1  11   1   -2.60    3.50
   1  11   1    1.10    3.90
  -2 -11  -1  141.19   11.70
  -2 -11  -1  134.99   13.40
  -2 -11  -1  125.79   11.00
   2  11   1  129.99   12.20
   2  11   1  131.69   10.70
   2  11   1  145.89   13.40
  -3 -11  -1   20.90    5.90
  -3 -11  -1   19.20    5.80
   3  11   1   24.20    5.90
   3  11   1   14.00    4.10
  -4 -11  -1   83.29    9.50
   4  11   1   54.89    7.10
   4  11   1   80.29    9.30
  -5 -11  -1    5.80    5.30
   5  11   1   -0.40    3.90
   5  11   1    6.20    5.90
  -6 -11  -1  111.99   12.40
  -6 -11  -1   94.39   11.50
   6  11   1  126.09   14.80
   6  11   1   98.59   11.10
  -7 -11  -1   19.20    5.70
  -7 -11  -1    5.00    5.40
   7  11   1    1.80    7.30
   7  11   1    4.20    4.40
   7  11   1    0.60    3.10
  -8 -11  -1  108.99   12.90
  -8 -11  -1  121.29   13.90
   8  11   1   91.59   12.80
   8  11   1   96.09   11.40
   8  11   1   95.69    9.50
  -9 -11  -1    9.70    6.90
  -9 -11  -1   17.80    6.90
  -9 -11  -1    5.50    7.70
   9  11   1   22.10    9.40
   9  11   1   21.50    5.40
   9  11   1   10.40    4.40
 -10 -11  -1   18.10    7.40
 -10 -11  -1    7.10    6.90
 -10 -11  -1   10.90    8.10
  10  11   1   30.40   10.30
  10  11   1    3.10    4.50
  10  11   1   27.30    9.30
 -11 -11  -1    2.30    7.00
 -11 -11  -1    2.60    6.10
 -11 -11  -1  -13.70    8.50
  11  11   1    3.80    5.00
  11  11   1   -5.50    4.40
  11  11   1    2.50   10.00
 -12 -11  -1   -0.40    7.80
 -12 -11  -1    5.50    6.90
 -12 -11  -1  -13.50    9.10
  12  11   1    0.30    4.90
  12  11   1   -5.10    5.20
  12  11   1    7.60   10.60
 -13 -11  -1   11.40    9.60
 -13 -11  -1   19.50   11.10
 -13 -11  -1   16.30    7.90
  13  11   1   17.00    5.90
  13  11   1   10.20    5.40
  13  11   1   34.30   13.10
 -14 -11  -1   -2.50    8.80
 -14 -11  -1    8.80   12.70
 -14 -11  -1    4.10    9.90
  14  11   1    2.00    6.20
  14  11   1    7.50    5.70
  14  11   1   20.50   13.50
  14  11   1   -0.50    9.20
 -15 -11  -1    5.20   11.80
 -15 -11  -1    7.30    8.20
 -15 -11  -1  -18.90   10.20
  15  11   1   11.40    6.40
  15  11   1    1.70    6.00
  15  11   1   17.90   14.60
 -16 -11  -1   -0.10    8.10
 -16 -11  -1   12.00   11.90
 -16 -11  -1  -15.80   11.20
  16  11   1    7.80    7.20
  16  11   1   -3.70    6.00
  16  11   1   16.20   17.20
 -17 -11  -1    2.10   13.70
 -17 -11  -1   -4.00   10.30
 -17 -11  -1   11.60   18.60
  17  11   1   21.70    6.80
  17  11   1   -2.70    6.80
 -18 -11  -1   -9.00   12.80
 -18 -11  -1  -44.10   14.00
  18  11   1    1.20    7.10
 -19 -11  -1    0.20   12.60
 -19 -11  -1  -43.50   16.90
 -15  12   1    6.10    8.20
  14 -12  -1    0.20   11.50
 -14  12   1   20.90    9.10
  13 -12  -1   13.30    9.70
 -13  12   1  -10.40    8.30
  12 -12  -1    2.40    9.00
 -12  12   1  -16.10   10.10
  11 -12  -1   -6.10    8.70
 -11  12   1   -7.00    9.00
 -11  12   1    0.50    8.60
  10 -12  -1   73.49   11.30
  10 -12  -1   62.39   19.80
 -10  12   1   70.99   10.80
 -10  12   1   37.90   10.90
   9 -12  -1   29.60    8.20
  -9  12   1   22.30    8.10
  -9  12   1    2.10    8.00
   8 -12  -1   96.59   11.30
   8 -12  -1   97.19   11.80
  -8  12   1   69.59   10.00
  -8  12   1   55.29   14.20
  -8  12   1   88.69   14.40
   7 -12  -1   -2.80    6.00
   7 -12  -1    2.20    5.90
  -7  12   1    1.40    6.00
  -7  12   1   -4.30    5.40
  -7  12   1   -2.20    5.30
   6 -12  -1   19.40    6.10
   6 -12  -1   19.80    6.40
  -6  12   1   17.70    6.30
  -6  12   1   14.40    5.50
  -6  12   1   26.30    6.50
   5 -12  -1   -5.80    5.00
   5 -12  -1    7.70    5.20
  -5  12   1    4.30    5.30
  -5  12   1    4.70    4.50
  -5  12   1    1.20    4.80
   4 -12  -1    9.30    4.70
   4 -12  -1    3.50    6.20
  -4  12   1    8.50    5.10
  -4  12   1    2.20    4.50
  -4  12   1    7.50    4.40
   3 -12  -1   30.50    5.10
  -3  12   1   15.10    5.20
  -3  12   1   15.30    4.60
  -3  12   1   20.20    4.80
   2 -12  -1   24.00    4.60
  -2  12   1   19.50    4.40
  -2  12   1   18.20    4.30
  -2  12   1    8.70    5.30
  -2  12   1   17.80    5.20
   1 -12  -1   79.49    8.80
  -1  12   1   95.49   11.20
  -1  12   1   87.99   10.40
  -1  12   1   88.29    9.00
  -1  12   1   96.89    9.60
   0 -12  -1  849.52   61.79
   0 -12  -1  799.42   61.49
   0  12   1  869.51   62.59
   0  12   1  841.12   61.59
   0  12   1  880.71   62.19
   0  12   1  840.32   62.49
  -1 -12  -1   73.09    7.50
   1  12   1   56.39    7.60
   1  12   1   70.49    8.80
   1  12   1   73.69    7.10
   1  12   1   74.29    8.50
  -2 -12  -1   99.89   11.70
  -2 -12  -1  107.19    9.60
  -2 -12  -1   89.89    8.90
   2  12   1   91.89    8.50
   2  12   1   96.19   10.30
   2  12   1  117.69   11.80
  -3 -12  -1  272.07   23.20
   3  12   1  297.87   23.30
   3  12   1  258.77   21.90
  -4 -12  -1   30.90    7.10
   4  12   1   28.80    5.40
   4  12   1   41.00    7.40
  -5 -12  -1    0.60    4.90
   5  12   1   -3.60    5.80
   5  12   1   -2.40    3.80
  -6 -12  -1   -2.70    5.00
   6  12   1   -3.30    6.60
   6  12   1   -6.90    4.00
  -7 -12  -1  153.18   15.20
  -7 -12  -1  162.48   15.80
   7  12   1  186.38   19.10
   7  12   1  121.19   14.10
  -8 -12  -1   20.20    6.90
  -8 -12  -1    6.10    6.40
   8  12   1   -1.30    8.80
   8  12   1    3.60    3.50
   8  12   1    0.40    4.70
  -9 -12  -1    9.60    7.00
  -9 -12  -1   -4.20    7.00
   9  12   1    1.60    9.40
   9  12   1   -1.90    3.60
   9  12   1    7.00    5.50
 -10 -12  -1   -0.50    6.80
 -10 -12  -1   -3.30    7.60
 -10 -12  -1   -8.30    7.00
  10  12   1   -3.90    3.80
  10  12   1    1.40    5.20
  10  12   1   11.70   10.30
 -11 -12  -1    0.60    8.50
 -11 -12  -1    1.50    6.90
 -11 -12  -1   18.90    8.30
  11  12   1    3.80    4.40
  11  12   1    7.30   10.90
  11  12   1    6.40    5.40
 -12 -12  -1    9.40    9.00
 -12 -12  -1    8.50    7.50
 -12 -12  -1   22.00   10.50
  12  12   1    1.10    5.60
  12  12   1   12.70    5.10
  12  12   1   31.50   13.20
 -13 -12  -1    3.30   11.10
 -13 -12  -1   14.90   10.20
 -13 -12  -1    8.20    7.60
  13  12   1    6.50    5.50
  13  12   1   19.40   15.00
  13  12   1    5.20    6.10
 -14 -12  -1    4.40   11.00
 -14 -12  -1    3.10   13.20
 -14 -12  -1   10.60    7.40
  14  12   1    4.20    5.70
  14  12   1    7.80   14.10
 -15 -12  -1   -0.50   12.90
 -15 -12  -1    4.00    8.10
 -15 -12  -1  -10.50   10.90
  15  12   1   -6.90    5.50
  15  12   1    0.80    6.30
  15  12   1   -1.70   14.10
 -16 -12  -1    6.40   12.40
 -16 -12  -1   11.40    8.80
 -16 -12  -1    5.70   12.10
  16  12   1   15.70    6.40
  16  12   1    8.30    6.20
  16  12   1   43.20   16.30
 -17 -12  -1   -7.90    9.90
 -17 -12  -1   26.90   13.60
 -17 -12  -1   19.70   13.40
  17  12   1   13.20    7.80
  17  12   1    4.30    7.40
 -18 -12  -1   -7.80   11.60
 -18 -12  -1  -23.00   14.50
 -19 -12  -1   16.60   13.80
 -19 -12  -1    6.30   16.10
 -14  13   1    4.20    8.30
  13 -13  -1   29.50   10.50
 -13  13   1    3.40    8.70
  12 -13  -1   -8.90    8.90
 -12  13   1   -5.20    8.70
  11 -13  -1    9.50    8.50
 -11  13   1   13.00    8.00
  10 -13  -1   10.50    8.40
 -10  13   1  -19.90    7.90
 -10  13   1    1.10    8.40
   9 -13  -1    0.30    7.80
  -9  13   1   -2.40    7.00
  -9  13   1   -3.50    7.60
  -9  13   1  -17.50    8.00
   8 -13  -1   17.90    7.50
  -8  13   1    3.40    7.40
  -8  13   1   -1.80    7.70
  -8  13   1   15.60    9.10
   7 -13  -1   73.69    9.90
  -7  13   1   56.29   11.40
  -7  13   1   70.99    9.40
   6 -13  -1   10.20    6.40
  -6  13   1   14.20    6.00
  -6  13   1   15.70    7.10
  -6  13   1   27.80    6.80
   5 -13  -1   46.80    7.40
  -5  13   1   34.90    6.60
  -5  13   1   47.30    7.60
  -5  13   1   40.10    7.80
   4 -13  -1    2.50    5.10
  -4  13   1    5.50    4.70
  -4  13   1    0.80    4.80
  -4  13   1    0.10    4.70
   3 -13  -1   23.00    5.40
  -3  13   1    8.80    4.70
  -3  13   1   20.00    5.30
  -3  13   1   20.90    5.60
   2 -13  -1    4.30    4.00
  -2  13   1    7.50    4.20
  -2  13   1   -2.10    5.40
  -2  13   1    0.00    4.40
   1 -13  -1   14.60    6.00
  -1  13   1   11.20    4.50
  -1  13   1   15.30    4.30
  -1  13   1   13.70    4.70
  -1  13   1   11.20    5.30
   0 -13  -1   74.99    8.00
   0  13   1   63.89    7.50
   0  13   1   55.29    7.40
   0  13   1   60.59    7.20
   0  13   1   61.79    8.10
  -1 -13  -1   -1.30    6.20
   1  13   1   -2.00    3.80
   1  13   1    1.70    6.30
   1  13   1   -0.80    3.80
   1  13   1   -5.30    4.10
  -2 -13  -1    0.70    5.40
  -2 -13  -1    5.80    5.00
   2  13   1    1.00    4.20
   2  13   1   -0.30    2.30
   2  13   1   -1.20    4.30
   2  13   1   -1.10    3.80
  -3 -13  -1   11.80    6.00
  -3 -13  -1   14.70    4.40
   3  13   1    7.00    4.10
   3  13   1   13.70    5.70
  -4 -13  -1   10.60    5.90
   4  13   1    2.70    4.20
   4  13   1    6.40    6.00
  -5 -13  -1   -5.40    5.20
   5  13   1   -5.40    3.70
   5  13   1    5.10    6.70
  -6 -13  -1   23.90    7.30
   6  13   1   16.50    8.00
   6  13   1   19.40    5.50
  -7 -13  -1    9.80    6.80
   7  13   1   10.50    4.90
   7  13   1   14.20    8.80
  -8 -13  -1   52.49    9.80
  -8 -13  -1   68.99   12.50
   8  13   1   47.40    7.30
  -9 -13  -1   14.00    8.40
  -9 -13  -1    1.70    6.90
   9  13   1   15.50   10.40
   9  13   1   -2.20    5.20
 -10 -13  -1   12.40    9.10
 -10 -13  -1   -0.60    7.30
 -10 -13  -1   -1.20    7.40
  10  13   1   -0.30    4.10
  10  13   1   -5.60    5.40
  10  13   1    6.70   11.10
 -11 -13  -1    7.70    7.80
 -11 -13  -1    3.50    8.30
 -11 -13  -1   11.30   10.30
  11  13   1   21.00   12.20
  11  13   1    3.90    5.70
  11  13   1    8.10    4.60
 -12 -13  -1   12.50    9.40
 -12 -13  -1   17.50   11.50
 -12 -13  -1    3.30    7.70
  12  13   1    4.60   14.00
  12  13   1   -4.20    5.30
  12  13   1    5.80    5.00
 -13 -13  -1   -1.00    7.40
 -13 -13  -1  -11.70   10.10
 -13 -13  -1  -14.70   11.40
  13  13   1    0.00   13.00
  13  13   1    2.30    7.20
 -14 -13  -1    4.20    8.00
 -14 -13  -1   15.30   12.40
 -14 -13  -1  -13.10   12.40
  14  13   1    1.60    6.20
  14  13   1    1.70    5.60
  14  13   1   -4.60   13.70
 -15 -13  -1  -14.30   12.20
 -15 -13  -1   -8.00    7.20
 -15 -13  -1    3.70   12.00
  15  13   1   -3.40    5.40
  15  13   1  -28.70   28.40
  15  13   1   -2.90    6.20
 -16 -13  -1   -5.20   13.50
 -16 -13  -1   -7.90    8.00
 -16 -13  -1  -39.10   15.10
  16  13   1    3.50    6.30
 -17 -13  -1   41.90   13.90
 -17 -13  -1   -0.80    8.50
  17  13   1    4.60    6.00
 -18 -13  -1   -2.00   13.20
 -18 -13  -1  -13.00    8.40
 -19 -13  -1  -63.69   23.90
 -19 -13  -1    8.60   16.50
 -13  14   1   -0.10   10.30
  12 -14  -1    3.20    9.10
  12 -14  -1   20.70   10.30
 -12  14   1   13.40    9.40
  11 -14  -1   -8.20    8.50
 -11  14   1   -9.50    9.00
  10 -14  -1   17.00    9.10
 -10  14   1   -0.30    7.50
 -10  14   1   -8.80   13.10
   9 -14  -1   10.30    8.60
  -9  14   1    1.60    8.60
  -9  14   1    4.80    6.50
  -9  14   1   10.10    8.40
   8 -14  -1   78.69   11.10
  -8  14   1   63.49   10.30
  -8  14   1   63.49   11.50
  -8  14   1   68.89   11.10
   7 -14  -1   64.39    9.90
  -7  14   1   71.39   10.30
  -7  14   1   63.29   10.70
  -7  14   1   59.59    9.50
   6 -14  -1  111.69   12.40
  -6  14   1   89.89   10.90
  -6  14   1   85.69   11.60
  -6  14   1  124.39   15.30
   5 -14  -1   26.50    6.90
  -5  14   1   20.40    7.10
  -5  14   1   28.90    7.00
  -5  14   1   16.00    5.90
   4 -14  -1    9.80    5.60
  -4  14   1   17.70    6.50
  -4  14   1   19.50    5.70
  -4  14   1   13.20    6.00
  -3  14   1    3.80    5.00
  -3  14   1    3.50    4.80
  -3  14   1    1.20    4.90
   2 -14  -1   -3.40    6.30
   2 -14  -1   12.30    5.20
  -2  14   1   -2.00    4.30
  -2  14   1   -0.40    4.50
  -2  14   1   -1.80    4.20
   1 -14  -1   64.59    8.20
  -1  14   1   83.49    8.60
  -1  14   1   76.09    8.00
  -1  14   1   63.49    9.00
  -1  14   1   83.79   10.20
   0 -14  -1  173.98   15.40
   0  14   1  178.78   17.10
   0  14   1  185.88   16.30
   0  14   1  174.18   14.90
   0  14   1  180.28   15.60
  -1 -14  -1   77.19   10.70
  -1 -14  -1   76.89    8.20
   1  14   1   87.29    9.60
   1  14   1   69.19    9.00
   1  14   1   77.99    9.70
  -2 -14  -1   37.80    7.80
   2  14   1   31.20    6.50
   2  14   1   24.50    5.10
   2  14   1   30.90    5.50
  -3 -14  -1   51.29    8.60
   3  14   1   36.90    6.00
   3  14   1   32.40    7.00
  -4 -14  -1   14.10    6.50
   4  14   1   12.40    4.80
   4  14   1   13.10    6.40
  -5 -14  -1   52.39    9.50
   5  14   1   46.10    9.10
   5  14   1   39.60    6.40
  -6 -14  -1   25.20    8.00
   6  14   1   18.60    5.60
   6  14   1   42.30    9.60
  -7 -14  -1   53.09   10.80
   7  14   1   48.50    7.20
  -8 -14  -1   37.30    9.60
   8  14   1   38.40    7.00
   8  14   1   60.19   12.00
  -9 -14  -1   69.59   11.90
   9  14   1  107.89   15.30
   9  14   1   65.09    9.00
 -10 -14  -1   32.30    9.30
 -10 -14  -1   23.80    9.00
 -10 -14  -1   29.00   11.60
  10  14   1   60.59   13.70
  10  14   1   26.00    6.80
 -11 -14  -1   11.80    8.30
 -11 -14  -1   31.60   11.50
 -11 -14  -1    9.90    9.40
  11  14   1   32.30   14.20
  11  14   1    5.90    6.20
 -12 -14  -1   -4.90    7.40
 -12 -14  -1    4.20   10.10
 -12 -14  -1   21.50   13.80
  12  14   1    2.60    7.00
  12  14   1   -1.30   14.10
 -13 -14  -1    3.90    7.80
 -13 -14  -1   -0.40   11.00
 -13 -14  -1  -15.70   16.50
  13  14   1   -4.10    6.00
  13  14   1   27.70   16.20
 -14 -14  -1  -14.10   10.90
 -14 -14  -1  -28.60   13.80
 -14 -14  -1   12.50    8.20
  14  14   1   -0.50    6.50
  14  14   1   -3.30   15.30
 -15 -14  -1    7.10    7.70
 -15 -14  -1  -16.20   11.60
 -15 -14  -1  -17.00   13.90
  15  14   1  -14.00   15.80
  15  14   1    4.50    6.20
 -16 -14  -1   -0.60   13.30
 -16 -14  -1   -6.90    9.40
 -16 -14  -1   31.60   14.40
  16  14   1    0.40    7.60
 -17 -14  -1   -5.80   13.30
 -17 -14  -1   -4.30    8.40
  17  14   1   -0.70    5.90
 -18 -14  -1   -4.30   14.00
 -18 -14  -1  -23.70   12.80
  18  14   1  -12.50   10.70
 -13  15   1    8.30    7.90
 -12  15   1  -12.70    8.10
  11 -15  -1    3.60    9.20
 -11  15   1   -1.50    8.60
  10 -15  -1    5.70    9.80
  10 -15  -1    9.50    8.10
 -10  15   1   -6.00    8.60
   9 -15  -1   16.10    8.50
   9 -15  -1  -22.60    9.20
  -9  15   1  -14.70   12.80
   8 -15  -1   19.70    9.90
  -8  15   1    7.40    7.90
  -8  15   1   -1.90    8.10
  -8  15   1   10.90    8.70
   7 -15  -1   42.50    9.80
  -7  15   1   34.60    9.90
  -7  15   1   44.80    9.90
  -7  15   1   35.00    8.60
   6 -15  -1    2.20    8.10
  -6  15   1   19.80    8.00
  -6  15   1   19.30    8.10
  -6  15   1   18.90    7.20
   5 -15  -1   -5.80    7.30
   5 -15  -1    3.60    7.40
  -5  15   1   -4.40    6.90
  -5  15   1    0.70    6.80
  -5  15   1    3.10    6.10
   4 -15  -1   -6.00    7.50
   4 -15  -1   -1.10    6.80
  -4  15   1    1.00    6.40
  -4  15   1   -9.60    5.40
  -4  15   1    1.90    6.20
   3 -15  -1   94.69   11.50
  -3  15   1  104.89   13.30
  -3  15   1   92.19   10.60
  -3  15   1  102.29   12.50
   2 -15  -1   -4.00    5.50
  -2  15   1   -0.10    4.90
  -2  15   1    6.80    5.20
  -2  15   1   -3.80    5.00
   1 -15  -1   85.49   10.20
  -1  15   1   92.59   12.10
  -1  15   1   95.49   10.70
  -1  15   1  104.09   11.70
   0 -15  -1    4.70    5.20
   0 -15  -1   -8.00    5.10
   0  15   1    6.60    4.70
   0  15   1   -0.80    3.30
   0  15   1   -6.50    4.40
   0  15   1    3.50    4.60
  -1 -15  -1   25.50    8.80
   1  15   1   17.20    8.70
   1  15   1   19.00    6.00
   1  15   1   23.80    5.50
  -2 -15  -1   13.80   10.50
   2  15   1   -1.80    4.20
   2  15   1    4.80    4.40
   2  15   1    4.60    5.00
  -3 -15  -1   45.20   12.90
   3  15   1   48.50    7.10
   3  15   1   38.70    7.60
  -4 -15  -1    3.60    6.90
   4  15   1   -2.50    4.50
   4  15   1    1.10    6.00
  -5 -15  -1   -9.90    6.30
   5  15   1   13.60   11.60
   5  15   1   -1.80    4.50
  -6 -15  -1    7.90    6.80
   6  15   1   -4.50    7.90
   6  15   1   -1.40    4.90
  -7 -15  -1   11.10    7.40
   7  15   1    1.70    5.30
   7  15   1    7.00    9.60
  -8 -15  -1    0.10    7.80
   8  15   1   -4.20    5.60
   8  15   1  -15.40   10.00
  -9 -15  -1    2.90    8.30
   9  15   1  -10.90    5.20
   9  15   1   -9.20   11.30
 -10 -15  -1    8.80    8.80
 -10 -15  -1   -0.60    8.50
  10  15   1   28.00   13.30
  10  15   1    3.40    6.10
 -11 -15  -1   -4.20    9.20
 -11 -15  -1    7.50    8.30
  11  15   1   37.80   15.30
 -12 -15  -1   -2.80   10.10
 -12 -15  -1    3.60    8.10
 -12 -15  -1    8.00   16.50
  12  15   1   42.70   16.00
  12  15   1   -9.40    6.20
 -13 -15  -1    3.40    7.80
 -13 -15  -1   -3.00   11.50
 -13 -15  -1  -35.00   15.40
  13  15   1   38.30   15.80
  13  15   1    7.90    6.70
 -14 -15  -1    2.70   16.00
 -14 -15  -1    8.00   11.70
 -14 -15  -1    2.80    8.10
  14  15   1  -20.40   16.40
  14  15   1   -0.40    6.50
 -15 -15  -1   -3.80    7.40
 -15 -15  -1    0.60   13.70
  15  15   1    9.60    6.50
 -16 -15  -1    3.10    7.80
 -16 -15  -1   19.70   16.10
  16  15   1   15.60    6.30
  16  15   1    2.00   11.80
 -17 -15  -1   -3.20   17.30
 -17 -15  -1   -0.60    7.90
  17  15   1   12.60    6.20
 -18 -15  -1  -13.80    7.70
 -12  16   1    6.10    7.80
 -11  16   1  -12.10    9.00
  10 -16  -1   -3.50    8.40
 -10  16   1    8.00    8.90
   9 -16  -1  -11.00    8.10
  -9  16   1    9.30    8.80
   8 -16  -1   11.90    8.40
  -8  16   1  -16.00    8.00
  -8  16   1    7.80    9.30
   7 -16  -1   89.69   15.40
  -7  16   1   41.60   10.10
  -7  16   1   53.89   10.80
  -7  16   1   53.59    9.60
   6 -16  -1   68.39   10.60
  -6  16   1   50.89   10.50
  -6  16   1   49.00    8.90
  -6  16   1   60.59   10.10
   5 -16  -1   -6.50    7.60
  -5  16   1   15.60    8.20
  -5  16   1   -2.60    7.30
  -5  16   1   -0.20    6.70
   4 -16  -1    0.60    7.50
  -4  16   1   -5.10    6.00
  -4  16   1   -5.90    6.20
  -4  16   1   -7.70    6.70
   3 -16  -1   36.80    8.30
  -3  16   1   26.70    7.10
  -3  16   1   21.30    6.90
  -3  16   1   21.40    7.10
   2 -16  -1   47.60    8.70
  -2  16   1   37.90    7.40
  -2  16   1   32.20    7.30
  -2  16   1   32.60    7.00
   1 -16  -1    9.00    7.00
   1 -16  -1   23.20    6.90
  -1  16   1   22.60    6.40
  -1  16   1   25.10    6.30
   0 -16  -1   22.90    8.20
   0  16   1    5.70    5.10
   0  16   1    2.40    5.40
  -1 -16  -1   30.90    9.80
   1  16   1   36.60    6.50
   1  16   1   40.30    6.90
  -2 -16  -1   22.30    8.70
   2  16   1   16.20    5.40
   2  16   1   13.30    5.60
  -3 -16  -1   12.20    8.50
   3  16   1   -5.90    4.40
   3  16   1   -7.60    4.70
  -4 -16  -1    0.40    7.40
   4  16   1   -1.30    4.80
   4  16   1    2.20    6.00
  -5 -16  -1   14.40    8.20
   5  16   1    4.50    7.00
   5  16   1    5.40    5.40
  -6 -16  -1    7.80    8.10
   6  16   1    2.90    5.60
   6  16   1   10.30    8.00
  -7 -16  -1   26.60    9.90
   7  16   1   39.70    7.60
   7  16   1   50.09   11.10
  -8 -16  -1    0.50    8.40
   8  16   1   32.10   11.30
   8  16   1   -0.60    6.10
  -9 -16  -1   -9.00    8.30
  -9 -16  -1   -5.60   11.40
   9  16   1   -5.80    8.90
   9  16   1    8.70   12.50
 -10 -16  -1    4.20    8.80
 -10 -16  -1   -8.60    8.90
  10  16   1   34.00   15.10
  10  16   1   -3.70    6.70
 -11 -16  -1   -7.00    8.10
 -11 -16  -1    6.50   10.10
  11  16   1  -21.20   15.10
  11  16   1   -1.90    6.50
 -12 -16  -1  -15.60    7.60
 -12 -16  -1   -6.00   10.80
  12  16   1   17.90   16.60
  12  16   1   -8.90    6.70
 -13 -16  -1    0.80    8.30
 -13 -16  -1    8.50   11.70
  13  16   1   -7.90   20.40
  13  16   1   -3.80    6.60
 -14 -16  -1    7.30    8.70
 -14 -16  -1    1.60   14.80
  14  16   1    0.60    6.50
 -15 -16  -1    2.60    7.80
 -15 -16  -1  -17.60   16.80
  15  16   1   11.40    8.40
 -16 -16  -1    7.90    8.40
 -16 -16  -1  -14.10   17.50
  16  16   1    8.80    6.20
 -17 -16  -1   -0.70    8.00
  17  16   1   18.70    6.50
 -11  17   1   19.20    8.00
 -10  17   1  -10.90    9.10
  -9  17   1   -1.90    8.80
   8 -17  -1   26.90   10.20
  -8  17   1    6.70    9.90
  -8  17   1   18.90    9.30
   7 -17  -1   -2.80    8.80
  -7  17   1    5.30    7.70
  -7  17   1   -9.90    7.60
   6 -17  -1  -12.30    9.40
  -6  17   1   12.70    8.40
  -6  17   1    2.10    8.30
   5 -17  -1    2.60    9.60
  -5  17   1   17.60    7.40
  -5  17   1   17.10    8.50
   4 -17  -1  -24.50    8.10
  -4  17   1   11.10    7.70
  -4  17   1   -9.60    6.40
   3 -17  -1   -3.70    8.10
  -3  17   1   -6.80    6.60
  -3  17   1  -17.00    6.10
   2 -17  -1    2.10    7.90
  -2  17   1   12.80    6.70
  -2  17   1   10.90    7.00
   1 -17  -1    4.00    8.70
  -1  17   1   -5.10    6.10
   0 -17  -1   12.40    9.70
   0  17   1    0.70    6.00
   0  17   1    7.10    5.90
  -1 -17  -1   71.19   12.60
   1  17   1   48.50   10.80
   1  17   1   57.99    8.60
  -2 -17  -1   -5.20    8.60
   2  17   1    4.50    5.40
   2  17   1    4.80    6.50
  -3 -17  -1    1.10    8.50
   3  17   1   -7.00    5.70
  -4 -17  -1   15.00    9.00
   4  17   1    5.80    5.90
  -5 -17  -1   -2.80    8.20
   5  17   1   -8.10    6.50
   5  17   1  -13.20    8.80
  -6 -17  -1    1.20    8.70
   6  17   1  -18.20    8.20
   6  17   1   -3.60    7.00
  -7 -17  -1   18.10    9.20
   7  17   1    7.30    7.50
   7  17   1   20.80    9.60
  -8 -17  -1   -0.80    9.20
   8  17   1   -1.80    6.90
  -9 -17  -1   -0.90    8.60
  -9 -17  -1  -13.30    8.90
   9  17   1  -11.30    6.60
   9  17   1   30.20   13.00
 -10 -17  -1   -7.90    8.20
 -10 -17  -1   -2.40   10.10
  10  17   1   -9.20   15.20
  10  17   1  -12.80    6.90
 -11 -17  -1   16.10   11.70
 -11 -17  -1    7.60    8.60
  11  17   1    5.40    7.50
  11  17   1    1.00   16.50
 -12 -17  -1  -12.10   11.00
 -12 -17  -1    6.80    8.20
  12  17   1   40.00   23.50
  12  17   1   17.80    7.90
 -13 -17  -1   -9.30    7.70
 -13 -17  -1   13.00   15.60
  13  17   1   -4.60    6.70
 -14 -17  -1    0.70   19.50
 -14 -17  -1    0.40    8.00
 -15 -17  -1    0.20    7.50
  15  17   1    5.40    6.30
 -16 -17  -1    1.90    7.70
  16  17   1   14.90    6.50
 -17 -17  -1    0.00    8.60
  17  17   1   30.20    6.80
  -9  18   1    7.10    9.30
  -8  18   1    5.80    8.50
   7 -18  -1    0.40   10.90
  -7  18   1   -1.10    8.20
   6 -18  -1    0.90   11.50
  -6  18   1   -5.10    7.40
  -6  18   1   -3.00    8.20
  -5  18   1    4.40    8.50
  -5  18   1    1.60    7.20
  -4  18   1  -10.50    6.70
  -4  18   1   11.70    8.20
   3 -18  -1   -2.90   13.40
  -3  18   1    3.60    7.60
  -3  18   1    3.50    6.70
   2 -18  -1   38.40   12.90
  -2  18   1   10.70    7.40
  -2  18   1   14.10    7.00
   1 -18  -1   51.49   14.10
  -1  18   1   10.00    7.10
  -1  18   1   14.30    7.60
   0 -18  -1   -3.90   10.90
   0  18   1    2.80    6.80
   0  18   1  -13.10    6.10
  -1 -18  -1   86.19   15.00
   1  18   1   65.89   11.20
   1  18   1   60.59    9.30
  -2 -18  -1   39.80   19.30
  -3 -18  -1   21.70   19.70
  -4 -18  -1   28.70   16.60
  -5 -18  -1  -27.30   16.30
   5  18   1    2.30    6.30
  -6 -18  -1   -8.80    8.90
   6  18   1   -4.40    6.70
  -7 -18  -1  -20.50    8.90
   7  18   1  -13.30    6.40
  -8 -18  -1    5.70   10.00
   8  18   1   -1.10    7.10
  -9 -18  -1    3.40    8.80
   9  18   1  -10.20    7.00
 -10 -18  -1   -6.90   10.50
 -10 -18  -1    3.20    8.30
  10  18   1  -16.10    6.80
 -11 -18  -1   -0.40    8.40
 -11 -18  -1   -6.00   11.50
  11  18   1  -11.20    7.10
 -12 -18  -1  -33.90   11.10
 -12 -18  -1  -14.80   11.40
  12  18   1  -18.40    6.70
 -13 -18  -1   -3.00    7.70
  13  18   1   -9.50    8.40
 -14 -18  -1   -0.20    8.20
  14  18   1  -11.70    6.30
 -15 -18  -1   -6.10    6.60
  15  18   1   -3.30    6.00
 -16 -18  -1    5.50    7.50
  16  18   1    2.50    7.80
  17  18   1   17.40    6.20
  -8  19   1  -11.90    7.30
  -7  19   1  -15.10    9.00
  -6  19   1  -10.10    8.40
  -6  19   1    0.10    8.50
  -5  19   1    7.20    8.50
  -5  19   1   15.20    7.80
  -4  19   1   -4.50    6.90
  -4  19   1   -7.30    7.50
  -3  19   1   -5.20    8.70
  -3  19   1   -4.90    8.70
  -2  19   1    4.60    6.90
  -2  19   1   10.60    8.30
   1 -19  -1   23.40   23.80
  -1  19   1   15.10    8.10
   0 -19  -1    2.00   12.70
   0  19   1   14.00    8.80
   0  19   1   -4.20    6.80
  -1 -19  -1   34.00   13.30
   1  19   1   39.10    8.20
   1  19   1   15.90    8.60
  -2 -19  -1   28.50   12.90
   2  19   1   -7.20    6.50
  -3 -19  -1   26.30   12.60
   3  19   1   -5.90    6.50
  -4 -19  -1   -4.20   11.10
   4  19   1   -7.40    6.60
  -5 -19  -1  -10.90   10.70
  -6 -19  -1   -4.00   10.20
   6  19   1   -9.60    6.70
  -7 -19  -1   22.80   11.80
   7  19   1    1.00    7.20
  -8 -19  -1    7.50    9.70
  -8 -19  -1   -6.30   10.00
   8  19   1  -10.60    7.20
  -9 -19  -1  -15.90    9.70
  -9 -19  -1    4.50    8.70
   9  19   1   -1.10    7.30
 -10 -19  -1  -13.50   11.90
 -10 -19  -1   -1.00    8.50
  10  19   1  -16.00    7.10
 -11 -19  -1    3.20    8.60
 -11 -19  -1  -40.20   13.10
  11  19   1   11.10    8.10
 -12 -19  -1    5.10    7.90
  12  19   1   -8.60    7.10
 -13 -19  -1    1.30    8.00
  13  19   1   -3.10    6.60
 -14 -19  -1   -2.10    7.60
  14  19   1    2.70    6.70
 -15 -19  -1    1.30    7.50
  15  19   1   11.10    6.30
  16  19   1    0.20    6.00
  17  19   1   23.10    9.40
  -7  20   1   -6.20    8.00
  -6  20   1  -26.20    7.40
  -6  20   1   -9.90    8.20
  -5  20   1  -10.90    9.20
  -5  20   1    2.10    8.00
  -4  20   1   24.70    9.20
  -4  20   1    6.20    7.20
  -3  20   1    2.50    7.10
  -3  20   1   16.20    9.20
  -2  20   1   16.60    7.10
  -2  20   1   24.90    9.50
  -1  20   1    5.20    7.00
  -1  20   1   23.60    9.50
   0  20   1    6.90   10.50
   0  20   1   18.30   11.10
   1  20   1   11.90    7.10
  -2 -20  -1   12.90   16.30
  -3 -20  -1   -2.50   15.30
   3  20   1  -12.10    6.60
  -4 -20  -1  -10.70   23.40
   4  20   1   -5.80    6.70
  -5 -20  -1   16.70   22.50
  -6 -20  -1   18.50   15.40
  -7 -20  -1  -23.80   12.20
  -7 -20  -1    1.20   10.00
   7  20   1   -6.50    7.00
  -8 -20  -1   -5.20   12.40
  -8 -20  -1   -0.50   10.00
   8  20   1   -2.00    7.50
  -9 -20  -1    2.70    8.60
   9  20   1  -13.30    9.80
 -10 -20  -1   -4.20    7.70
  10  20   1   -3.50    7.50
 -11 -20  -1   -1.30    7.60
  11  20   1   -9.10    6.90
 -12 -20  -1   15.10    8.30
  12  20   1   -3.30    7.20
 -13 -20  -1   -4.50    7.50
  13  20   1   10.90    7.20
 -14 -20  -1   -9.00    6.10
  14  20   1   -8.80    6.10
  15  20   1   -7.90    5.90
  16  20   1   20.40    6.00
  -5  21   1   25.80    9.40
  -4  21   1   -3.60    8.80
  -4  21   1    2.30    6.90
  -3  21   1    9.40   10.40
  -3  21   1    0.90    7.50
  -2  21   1   -8.60   12.20
  -2  21   1   13.50    7.20
  -1  21   1    0.30    6.70
  -1  21   1   17.90   13.30
   0  21   1    3.60    6.70
   1  21   1    0.60    6.70
   2  21   1   -9.00    6.70
   3  21   1    2.40    6.80
   4  21   1   37.00    8.20
   5  21   1   71.99   10.30
  -6 -21  -1   11.20    9.10
   6  21   1   -3.70    7.00
  -7 -21  -1   11.20    9.30
   7  21   1  -14.00    6.80
  -8 -21  -1    9.50    9.00
   8  21   1  -13.10    6.70
  -9 -21  -1   12.80    8.60
   9  21   1    6.10    7.20
 -10 -21  -1    3.70    7.60
  10  21   1  -16.80    6.60
 -11 -21  -1   -1.10    7.50
  11  21   1   -7.30    7.00
 -12 -21  -1    8.10    7.60
  12  21   1  -12.80    6.60
 -13 -21  -1   -4.80   12.50
  13  21   1    0.50    7.50
  14  21   1    5.10    5.90
  15  21   1   13.70    5.70
  -3  22   1   -7.00    7.00
  -2  22   1   -1.10    6.80
  -1  22   1    2.70    7.70
   0  22   1    2.00    6.50
   1  22   1   -9.90    6.40
   2  22   1    7.40    7.10
  -3 -22  -1   26.60   10.50
   3  22   1   21.60    7.40
  -4 -22  -1   49.00   13.80
  -5 -22  -1   15.00   13.20
   5  22   1   -6.20    6.70
  -6 -22  -1    8.80    8.70
   6  22   1   -5.30    6.70
  -7 -22  -1   22.50   12.90
   7  22   1   -2.20    7.10
  -8 -22  -1   24.40   10.40
   8  22   1    0.30    6.70
  -9 -22  -1    1.30    8.00
   9  22   1  -10.50    6.40
 -10 -22  -1   -1.90    8.10
  10  22   1    3.10    6.70
  11  22   1    1.40    6.70
  12  22   1    0.30    6.60
  13  22   1    6.30    6.10
  -1  23   1  -14.80    6.30
   0  23   1    0.40    6.50
   1  23   1    2.70    6.20
   2  23   1    3.30    8.60
   3  23   1   11.50    7.00
   4  23   1    5.50    6.60
   5  23   1   -1.80    6.70
   6  23   1   -2.70    6.70
   7  23   1    3.60    7.00
   8  23   1   -3.90    6.40
  10  23   1   -6.10    6.00
  11  23   1    2.00    5.90
   3  24   1   -1.90    6.10
   4  24   1    1.20    6.20
   5  24   1   -0.70    6.00
   6  24   1   11.60    6.20
   7  24   1    2.70    6.20
   8  24   1   -2.70    6.00
   7  23  -2    2.10    5.90
   6  23  -2    8.90    6.30
   5  23  -2    1.20    6.20
   4  23  -2    1.20    6.20
   3  23  -2    6.00    6.20
  11  22  -2    9.70    5.70
  10  22  -2   -8.10    5.70
   9  22  -2    1.10    6.40
   8  22  -2    1.00    7.70
   7  22  -2   -6.20    6.60
   6  22  -2    4.00    6.50
   5  22  -2   13.80    7.20
   4  22  -2    7.70    6.70
   3  22  -2   24.40    7.50
   2  22  -2   -4.90    7.10
   1  22  -2    5.90    6.90
   0  22  -2   11.10    6.90
  -1  22  -2  -12.50    6.20
  13  21  -2   -1.60    5.50
  12  21  -2   -1.80    5.60
  11  21  -2   -8.00    5.90
  10  21  -2    2.40    6.60
 -10 -21   2    7.90    8.70
   9  21  -2   -4.50    6.70
  -9 -21   2   14.10    8.70
   8  21  -2  -12.40    6.50
  -8 -21   2    5.00    9.90
   7  21  -2  -10.80    6.80
  -7 -21   2    4.90    9.30
   6  21  -2    1.90    7.00
   5  21  -2   22.00    7.50
   4  21  -2   21.10    7.40
   3  21  -2   25.40    7.60
   2  21  -2    5.10    7.10
   1  21  -2    3.00    6.70
   0  21  -2   -2.60    6.60
  -1  21  -2   13.00    7.20
  -2  21  -2   19.50   12.60
  -2  21  -2    1.50    7.10
  -3  21  -2   22.20   12.30
  -3  21  -2    4.70    7.10
  14  20  -2   15.90    5.80
  13  20  -2    3.90    5.80
  12  20  -2   -2.70    6.50
 -12 -20   2    2.40    7.30
  11  20  -2   -6.50    6.10
 -11 -20   2    2.40    7.70
  10  20  -2   -1.50    6.60
 -10 -20   2    2.50    8.00
   9  20  -2    3.10    6.70
  -9 -20   2    0.20    8.10
   8  20  -2    7.30    7.00
   7  20  -2   -1.80    6.90
   6  20  -2   13.70    7.50
   5  20  -2   -2.40    6.90
   4  20  -2   14.40    7.60
   3  20  -2    2.00    7.00
   2  20  -2   -1.70    6.70
   1  20  -2    4.30    6.90
   0  20  -2   12.10    7.10
  -1  20  -2    1.50    7.00
  -1  20  -2   13.00   10.20
  -2  20  -2    6.30    7.30
  -2  20  -2   25.50   10.90
  -3  20  -2   -0.40    7.10
  -3  20  -2    6.80   12.50
  -4  20  -2   -9.90    7.00
  -4  20  -2   20.30    9.80
  -5  20  -2   -7.20    7.00
  -5  20  -2    4.60    8.90
  15  19  -2    4.30    5.50
  14  19  -2    5.70    5.80
  13  19  -2    8.40    6.30
 -13 -19   2   -6.10    9.50
  12  19  -2    1.40    6.20
 -12 -19   2    6.70    7.90
  11  19  -2   -9.30    6.30
 -11 -19   2    2.10    8.00
  10  19  -2   -8.90    6.50
 -10 -19   2   -5.00    8.30
   9  19  -2   -8.00    7.70
  -9 -19   2    9.50    9.70
   8  19  -2  -18.40    8.80
  -8 -19   2  -11.70   19.80
   7  19  -2   -7.50    6.70
  -7 -19   2    6.50   11.20
   6  19  -2   28.90    7.60
  -6 -19   2   -2.70   11.60
   5  19  -2   22.20    7.40
  -5 -19   2    5.80   13.30
   4  19  -2   -4.60    6.80
  -4 -19   2  -21.70   11.70
   3  19  -2   60.09    9.30
  -3 -19   2   28.10   13.40
   2  19  -2  149.88   16.40
  -2 -19   2  130.29   20.20
   1  19  -2  130.59   14.80
  -1 -19   2   70.89   18.20
   0  19  -2    2.10    8.80
   0  19  -2   24.90   11.00
  -1  19  -2   11.80    9.30
  -1  19  -2    4.30    7.30
  -2  19  -2   -4.30    8.60
  -2  19  -2    7.90    7.30
  -3  19  -2   20.70    7.70
  -3  19  -2   15.40    9.20
  -4  19  -2   10.30    7.40
  -4  19  -2   12.10    9.20
  -5  19  -2   22.20    9.40
  -5  19  -2   18.90    8.10
  -6  19  -2   -1.00    7.20
  -6  19  -2   -6.90    8.50
  -7  19  -2   -6.10    8.60
  -7  19  -2   -7.80    6.90
  15  18  -2   17.70    5.70
 -15 -18   2   -4.30    6.50
  14  18  -2   10.40    6.00
 -14 -18   2   -7.20   10.30
  13  18  -2    7.70    6.20
 -13 -18   2   -8.70    6.80
  12  18  -2    3.70    6.30
 -12 -18   2    1.40    8.30
  11  18  -2    0.80    7.40
 -11 -18   2    1.60    8.20
  10  18  -2   -0.10    7.00
 -10 -18   2  -13.20    8.80
 -10 -18   2  -16.60   10.00
   9  18  -2   -1.10    7.10
  -9 -18   2   -6.50   14.20
   8  18  -2  -11.40    6.90
  -8 -18   2    1.40   10.10
   7  18  -2  -12.00    6.70
  -7 -18   2  -18.30    9.10
   6  18  -2   -8.60    6.60
  -6 -18   2    4.90   10.20
   5  18  -2   -5.80    6.50
  -5 -18   2   -4.30   10.20
   4  18  -2    1.20    6.60
  -4 -18   2    5.30   10.30
   3  18  -2   -6.90    6.60
  -3 -18   2   -3.80   10.10
   2  18  -2    4.00    7.00
  -2 -18   2   15.50   11.30
   1  18  -2   25.20    8.60
   1  18  -2   14.80    7.40
  -1 -18   2   14.10   12.10
   0  18  -2  138.99   16.40
   0  18  -2  101.49   12.50
   0 -18   2  110.69   18.00
  -1  18  -2  130.89   14.70
  -1  18  -2   75.99   12.00
   1 -18   2  147.39   25.90
  -2  18  -2  143.09   17.60
  -2  18  -2  155.48   16.10
   2 -18   2   98.89   18.90
  -3  18  -2   25.50    9.20
  -3  18  -2   21.70   10.10
  -4  18  -2   -1.00    8.40
  -4  18  -2    7.50    7.30
  -5  18  -2    6.50    7.70
  -5  18  -2   -4.50    8.30
  -6  18  -2    5.40    7.50
  -6  18  -2    2.90    8.60
  -7  18  -2   -4.00    7.90
  -7  18  -2   13.10    8.80
  -8  18  -2   23.30    8.80
  15  17  -2    2.10    6.90
 -15 -17   2   -1.70    8.20
  14  17  -2    2.20    6.00
 -14 -17   2    9.10    7.90
  13  17  -2    6.80    6.30
 -13 -17   2    6.30    8.00
  12  17  -2   14.00    7.30
 -12 -17   2   10.30    8.90
 -12 -17   2   28.90   12.80
  11  17  -2   12.60    6.80
 -11 -17   2   -2.20    8.60
  10  17  -2   17.60    7.40
 -10 -17   2   11.20   10.00
 -10 -17   2   13.10   10.40
   9  17  -2   -0.40    6.70
  -9 -17   2  -14.30    9.20
   8  17  -2  -12.80    6.60
  -8 -17   2   -9.70    9.90
   7  17  -2    0.20    6.70
  -7 -17   2   13.60   10.00
   6  17  -2    4.50    6.60
  -6 -17   2    8.40   10.50
   5  17  -2    8.30    6.80
  -5 -17   2   11.70   10.50
   4  17  -2   -3.90    6.30
  -4 -17   2   -0.30   10.40
   3  17  -2  -13.20    6.00
  -3 -17   2   -1.00   10.60
   2  17  -2    6.50    6.70
  -2 -17   2   21.90   11.40
   1  17  -2   38.90    8.70
   1  17  -2   50.49    8.80
  -1 -17   2   53.19   12.90
   0  17  -2   25.20    7.70
   0  17  -2   22.70    7.70
   0 -17   2   26.70   12.70
  -1  17  -2   -1.60    6.90
  -1  17  -2   10.60    7.30
   1 -17   2    6.30    9.70
  -2  17  -2   -6.50    7.00
  -2  17  -2   -5.60    6.60
   2 -17   2   -3.80    6.80
  -3  17  -2   -1.70    7.40
  -3  17  -2   -2.10    7.10
   3 -17   2   -3.00    7.70
   3 -17   2   -9.30   10.50
  -4  17  -2  164.38   19.30
  -4  17  -2  184.38   18.00
   4 -17   2  148.89   23.60
  -5  17  -2   18.80   12.50
  -5  17  -2   16.30    9.30
   5 -17   2   36.70   10.80
  -6  17  -2   14.10    7.80
  -6  17  -2   17.90    8.90
   6 -17   2   13.60   10.50
  -7  17  -2    7.60    7.80
  -7  17  -2   -7.10    7.80
   7 -17   2   -2.60   13.60
  -8  17  -2   -2.60   10.50
  -8  17  -2   12.60    8.60
  -9  17  -2   14.30   11.70
 -10  17  -2   11.00    8.30
 -16 -16   2    6.50   10.00
  15  16  -2   10.20    6.10
 -15 -16   2    9.60    8.50
  14  16  -2    2.90    5.90
 -14 -16   2   -1.70    7.60
  13  16  -2   -9.80    5.90
 -13 -16   2  -20.00   10.90
 -13 -16   2   -6.90   11.00
  12  16  -2   -8.00    6.10
 -12 -16   2    1.50   10.80
 -12 -16   2    4.00    8.30
  11  16  -2    0.70    6.40
 -11 -16   2   -3.20   10.00
 -11 -16   2   -1.90    8.50
  10  16  -2   -1.60    6.60
 -10 -16   2    4.70   10.40
   9  16  -2   -7.20    6.30
  -9 -16   2    5.20   10.00
   8  16  -2   -5.00    6.40
  -8 -16   2   -8.00    9.10
   7  16  -2   -3.10    6.00
  -7 -16   2   11.40   13.90
   6  16  -2   -2.60    6.80
  -6 -16   2   -4.10    9.10
  -5 -16   2   84.99   14.50
   4  16  -2   94.89   14.50
  -4 -16   2  112.49   15.60
   3  16  -2   -2.80    7.40
   3  16  -2   -0.60    5.60
  -3 -16   2   -0.80    9.30
   2  16  -2   -6.70    6.20
   2  16  -2    3.70    9.60
  -2 -16   2   14.50   10.00
   1  16  -2    0.50    6.20
   1  16  -2   10.20    6.30
  -1 -16   2   23.80   10.90
   0  16  -2  234.28   20.50
   0  16  -2  225.38   21.50
   0 -16   2  215.08   24.10
  -1  16  -2   -2.10    6.10
  -1  16  -2    9.70    6.70
   1 -16   2  -10.00    8.10
   1 -16   2    3.00   10.50
  -2  16  -2   -0.80    7.20
  -2  16  -2    0.20    6.50
   2 -16   2    8.60    8.50
  -3  16  -2   72.09   11.60
  -3  16  -2  115.59   12.00
   3 -16   2  115.49   13.60
  -4  16  -2   43.40    8.90
  -4  16  -2   39.10    9.10
   4 -16   2   79.19   11.10
  -5  16  -2   15.70    7.80
  -5  16  -2    9.40    8.10
   5 -16   2   39.90    9.70
  -6  16  -2    0.20    7.60
[truncated: 3,288,772 more chars]
